# Supplementary material for: Planar structures of medium-sized gold clusters become ground states upon ionization
Source: Nanoscale Adv. 2026 May 22;8(12):3605–12. doi: 10.1039/d6na00102e (PMC13216818; doi:10.1039/d6na00102e)
Supplement: NA-008-D6NA00102E-s001 [file NA-008-D6NA00102E-s001.zip]

Archive with 1 entries (1 files):
- structures.extxyz
