# Supplementary material for: Planar structures of medium-sized gold clusters become ground states upon ionization
Source: Nanoscale Adv. 2026 May 22;8(12):3605–12. doi: 10.1039/d6na00102e (PMC13216818; doi:10.1039/d6na00102e)
Supplement: NA-008-D6NA00102E-s001 [file NA-008-D6NA00102E-s001.zip › structures.extxyz]

22
Properties=species:S:1:pos:R:3 functional=PBE motif=cage pbc="F F F"
Au      35.07858690      36.07452931      35.28314773
Au      38.73473462      39.28855325      38.67831690
Au      37.75395736      35.46532736      35.78601017
Au      38.25711095      34.61081439      38.43313692
Au      34.93453699      40.52086510      41.01718439
Au      34.32279468      38.41441228      39.45130512
Au      39.65956115      37.09616247      34.70747473
Au      40.33510777      35.43564048      36.67684231
Au      36.92932838      37.87616629      34.56113580
Au      38.83813280      36.87559430      40.14591641
Au      40.90856480      37.66614117      38.36575846
Au      38.92797180      39.66079674      33.97967986
Au      36.29463434      36.42872173      39.14530689
Au      33.32241861      34.21469712      36.25200628
Au      35.80387417      34.29130598      37.39881544
Au      36.92519888      38.66957780      40.70816195
Au      36.20044400      40.45111285      38.59393746
Au      40.23378355      39.32616497      36.39522604
Au      35.52741848      38.31435405      36.90879132
Au      37.51229236      40.13890404      36.27625589
Au      33.78705359      36.32016601      37.86929651
Au      40.78069890      35.09836031      39.38403382
24
Properties=species:S:1:pos:R:3 functional=PBE motif=cage pbc="F F F"
Au      38.04034436      40.26665115      39.44834301
Au      34.33876718      36.40632528      38.10994687
Au      36.00367424      34.16602754      37.98480764
Au      36.03124551      38.46973748      38.90012391
Au      35.16460468      37.35189176      33.65194905
Au      38.49499897      35.25733813      41.50900424
Au      40.32835395      39.14290992      38.17885702
Au      38.67176515      34.76961519      38.73942232
Au      39.25711157      41.55264287      37.30923060
Au      40.20718147      39.38185363      40.94266562
Au      35.39907212      35.54790820      35.67168598
Au      40.02101308      37.19256250      42.54543756
Au      36.15022168      36.00810522      40.13850194
Au      37.73914023      38.01480982      41.03841218
Au      39.07858307      39.23686241      35.70510561
Au      36.69063717      40.40970448      37.03013077
Au      40.12705050      36.84181931      39.71348643
Au      35.14501774      38.30504561      36.29350937
Au      36.92783356      33.32222474      40.39773945
Au      37.99862521      34.60872537      36.07935381
Au      36.59759316      39.59319747      34.25123007
Au      37.66674946      37.06652684      34.89437306
Au      38.02030553      41.76296251      34.89624831
Au      39.38041930      36.82468279      37.04181631
26
Properties=species:S:1:pos:R:3 functional=PBE motif=cage pbc="F F F"
Au      14.19365212      18.26292491      13.53460126
Au       9.56992348      19.01526066      12.74844783
Au       7.19641242      18.38293605      11.33414773
Au      11.81199579      19.25035729      14.46647394
Au      12.31997144      16.45043026      14.58757031
Au       9.92541407      12.34266521      14.07286876
Au       9.73760259      17.42930465      10.50437071
Au       7.48741345      17.00253065       8.98352112
Au       9.96967193      17.47755422      15.61377940
Au      11.94810324      17.84474760      12.00450742
Au       7.61897372      15.56688138      11.39736005
Au       9.38172037      13.44459772      11.53983841
Au       9.37490968      20.19833586      15.23928880
Au       9.30123543      14.95643002       9.18159739
Au      10.31209322      14.73472369      15.35518097
Au      13.91693065      15.82399481      12.31365283
Au      11.21498721      13.03276289       9.45017735
Au       8.03031330      14.30585241      13.80679010
Au      11.71863993      15.51807316      10.55078257
Au       7.39025902      18.39341727      16.13219027
Au      11.51000607      11.68757292      11.91936967
Au       7.07833923      19.76680756      13.68066092
Au       7.22153846      16.96103968      13.74888841
Au      13.51164610      13.46442463      11.00853228
Au       7.87297888      15.68357412      16.17175940
Au      12.13017208      13.96118260      13.40478794
27
Properties=species:S:1:pos:R:3 functional=PBE motif=cage pbc="F F F"
Au       9.59114256      18.56981219      11.35346750
Au      13.43333780      17.79495908       6.41137978
Au      11.32540686      20.27411020      12.80521833
Au      11.56953922      20.39470428       9.98517696
Au      11.36777696      17.46536586      13.17230807
Au       9.30953125      21.32235090      11.28676619
Au      15.78807454      18.12922339      10.26169379
Au      13.32836939      19.16129544      14.21765975
Au       9.13093876      15.74800059       6.67815295
Au      10.95932504      17.43317617       5.41467234
Au      13.77573138      19.68681061      11.50805643
Au      11.28739222      19.33354791       7.43919999
Au      13.73616683      16.40169195      14.20843485
Au      12.13960411      14.76614693      12.78648045
Au      14.16829170      16.36954796       8.74533084
Au      10.51152142      13.19112696      11.25751322
Au      15.89980716      18.15559526       7.53136361
Au      11.82387621      15.69693939       7.42761900
Au       8.97020942      19.93982984       8.95400257
Au      14.31154547      16.04995935      11.49530544
Au      13.72747272      19.35783259       8.75549663
Au       9.98486116      15.90672579      11.34385167
Au      15.56365640      18.08682060      12.94362008
Au      12.40363448      14.74383838       9.96560354
Au       9.78348871      14.43165128       8.93377784
Au       8.88052891      17.11234795       9.10512081
Au       8.72379082      18.50770544       6.68823055
28
Properties=species:S:1:pos:R:3 functional=PBE motif=cage pbc="F F F"
Au       5.56227667      20.08198922      15.00833149
Au      11.46405695      19.19932734      10.71788848
Au       7.09882764      17.88246327      15.94381540
Au      10.29640712      20.40708888      15.93276986
Au      10.57715815      17.19808178      12.37172060
Au       9.71084242      17.36860932       9.63132397
Au       6.25122386      19.49413836      12.26560903
Au      10.98031196      19.88884963      13.34140156
Au       5.16848598      15.66437428       9.51279976
Au       6.08502117      13.74843989       7.79081586
Au       6.77333884      15.37147855      14.85861653
Au       7.93241282      15.56599383       8.66243553
Au       8.81459077      15.32482713      11.32671132
Au       8.83385840      19.40202501      11.47111824
Au       8.91330619      15.84565641      16.73958563
Au       6.87783243      13.50336301      10.39604787
Au       4.36259760      17.55908549      11.27681430
Au       5.17600046      17.39075041      14.03338922
Au       8.24202617      20.11895995      14.06432007
Au       3.64556203      19.47774608      13.12343500
Au       5.92127494      15.42786293      12.21686852
Au       8.48100222      13.36452979      15.62182823
Au       9.27344959      18.40621086      17.61450020
Au       7.61518899      20.50265697      16.75776096
Au       9.59196999      15.27091140      13.99142154
Au      10.09598774      17.77541151      15.02197857
Au       7.02512220      17.58706916      10.40209571
Au       7.67031681      13.37729572      12.98584510
29
Properties=species:S:1:pos:R:3 functional=PBE motif=cage pbc="F F F"
Au      -0.66255228      21.17930499       8.77561672
Au       2.41448670      23.36629823       7.13205737
Au      10.46599870      19.60572456       8.94916910
Au       3.55737479      20.21892830      10.84944796
Au       2.82211425      17.55128656      10.85270831
Au       1.59073928      20.42659909       7.26883572
Au       4.52176709      21.02158094       3.56998972
Au       6.18377986      20.86782641      10.28129088
Au       4.90256639      24.08296253       8.10079183
Au       4.73035357      22.61388187       5.82337778
Au      -0.05272423      22.42415893       6.16319563
Au       2.18306259      21.73616497       4.84277806
Au       1.78436240      22.07987100       9.83202253
Au       8.59323608      20.04222031       7.04601745
Au       3.92864477      19.75294203       5.95648152
Au       5.99000633      19.21458428       7.71807787
Au       1.02172671      19.36500309       9.81872068
Au       6.81377593      22.15430521       7.58127670
Au       8.78087088      21.64208611       9.52617880
Au       5.04459273      25.48174922      10.48394160
Au       6.61200594      20.51607778       5.29497150
Au      -2.20698385      23.09729793       7.65512881
Au       0.13462405      24.02421857       8.64339371
Au       2.54027977      24.78379477       9.56689449
Au       7.98362516      18.79719637       9.65859582
Au       4.28940222      22.83094985      10.72798125
Au       5.45071250      18.14478088      10.27107486
Au       6.96924806      23.56355581      10.01900491
Au       3.36883752      18.60986985       8.35529590
30
Properties=species:S:1:pos:R:3 functional=PBE motif=cage pbc="F F F"
Au      39.18916318      32.89262194      39.55869492
Au      33.92060504      36.23466705      40.43689218
Au      39.08578379      39.08702953      36.66063429
Au      36.07918566      35.48289143      35.87512957
Au      35.31582545      41.24282728      38.66252234
Au      39.31004878      37.59545592      39.03853089
Au      36.92781094      40.73831716      36.50264229
Au      32.50448889      32.46812802      36.78627550
Au      36.69378935      38.13852094      35.55766247
Au      41.14269897      37.27651878      37.01890915
Au      33.42855616      36.95902000      37.78945105
Au      35.98742694      40.30179662      41.12237153
Au      33.33756955      34.89388785      35.89119196
Au      37.75353847      39.87931372      39.02995431
Au      37.78646785      33.88668836      37.36784074
Au      37.35724446      33.18768826      41.62770139
Au      33.87876364      31.67735442      39.03604562
Au      33.07007084      34.35858104      38.70840764
Au      38.54708945      35.42607879      40.53923404
Au      34.50597355      39.33329638      36.88982639
Au      36.16954543      35.61376142      42.00643198
Au      34.70933262      33.59785069      40.81814860
Au      36.57747945      32.12592321      39.16817067
Au      37.40035685      37.89186644      40.94543598
Au      34.12237009      38.86895177      39.61142724
Au      38.61224971      36.34036725      36.34070195
Au      34.10924209      37.33407232      35.05570943
Au      35.23159947      33.06455785      36.93605040
Au      34.95190691      38.03568636      42.23333674
Au      40.22377270      35.01682144      38.26058156
32
Properties=species:S:1:pos:R:3 functional=PBE motif=cage pbc="F F F"
Au       3.22608097       2.34347714       1.99259943
Au       0.00130861       0.00000533       4.45737797
Au       3.22596300      -2.34352917       1.99269481
Au      -1.23151212       3.79159342       1.99381887
Au      -3.22588630      -2.34346372      -1.99244416
Au      -3.22589564       2.34333844      -1.99259721
Au      -3.98646788       0.00008053       1.99461892
Au       1.20319262      -3.70292204       0.74326365
Au      -1.20341767      -3.70281276      -0.74318608
Au      -3.14967845      -2.28864759       0.74437861
Au      -1.94559426      -1.41445173       3.15074251
Au       0.74471303      -2.28840440       3.14976029
Au       3.14976637      -2.28840136      -0.74476192
Au       1.94592182      -1.41441743      -3.15051465
Au      -0.74480188      -2.28855341      -3.14967071
Au       3.89388318       0.00006798       0.74229546
Au       2.40722005      -0.00004256       3.14931953
Au      -2.40741123       0.00011119      -3.14914780
Au      -3.89380332       0.00002116      -0.74258711
Au      -3.14972266       2.28854034       0.74455232
Au      -1.94559687       1.41451994       3.15066692
Au       0.74457558       2.28842151       3.14978652
Au       1.94588762       1.41437227      -3.15055478
Au      -0.74484237       2.28850668      -3.14967635
Au      -1.20325382       3.70287274      -0.74325426
Au       1.20320151       3.70293901       0.74317475
Au       3.14980107       2.28839535      -0.74464566
Au       1.23149373       3.79170766      -1.99375610
Au      -0.00130803       0.00004070      -4.45761487
Au       3.98614239      -0.00003055      -1.99451296
Au       1.23155619      -3.79166625      -1.99383005
Au      -1.23151523      -3.79166840       1.99370410
34
Properties=species:S:1:pos:R:3 functional=PBE motif=cage pbc="F F F"
Au      36.16070099      34.03474679      43.76381536
Au      40.18062533      33.51176923      37.07292380
Au      35.80172455      34.17643268      37.24823272
Au      40.59407350      35.19630802      39.19009666
Au      38.46348210      34.07902481      45.26893003
Au      38.41619896      29.72791807      38.00351174
Au      36.86469489      31.77045466      45.23183892
Au      40.02071046      29.95019199      42.15624889
Au      38.27773079      35.41351650      37.71843224
Au      39.20576384      31.23098835      35.79742576
Au      39.40415210      31.69214151      44.17562318
Au      38.32438204      36.35494371      40.30890389
Au      35.87150028      30.06353938      38.99951672
Au      37.88844964      29.03599034      40.61905452
Au      42.42263459      33.17248790      38.59647153
Au      33.88648549      33.83641881      42.26287258
Au      41.89690011      31.14736323      40.43815942
Au      35.09039120      31.50966759      43.17395656
Au      35.93873886      35.57180045      41.50982618
Au      34.15937323      31.61510598      40.60087310
Au      41.91610825      31.76727417      43.10409504
Au      35.95922291      36.37537878      38.88969050
Au      40.58630487      34.15905632      43.55484108
Au      40.47275194      28.90184840      39.66471933
Au      35.31112814      29.28985934      41.56847236
Au      40.68221325      36.21469594      41.73302553
Au      38.27236687      35.63659800      42.96961460
Au      34.39822428      34.20072292      39.59933867
Au      36.68015882      31.54319193      36.84364619
Au      37.45940046      30.00373898      43.16425627
Au      41.97110490      33.81854748      41.21750674
Au      34.20028323      32.00560405      37.89267764
Au      40.94701352      30.93666069      37.87897805
Au      37.89168081      33.70129927      35.55763901
36
Properties=species:S:1:pos:R:3 functional=PBE motif=cage pbc="F F F"
Au      35.30876535      35.45038270      37.06937484
Au      40.46181255      30.69122582      40.41822091
Au      37.40287183      30.56697651      37.12110665
Au      42.35618299      35.07579280      36.60932836
Au      40.65175386      34.92821185      41.64031899
Au      36.20535109      31.49272905      39.43360360
Au      41.03346014      37.29159416      37.60022862
Au      38.06498205      31.41363275      41.49496466
Au      36.29406540      37.05016664      35.00327315
Au      38.20689382      33.93343720      42.51133863
Au      37.41664472      37.67982288      40.23470716
Au      35.16480885      34.01744943      39.37921889
Au      42.12495315      32.93624163      40.52078458
Au      42.65235233      30.83514329      38.75742021
Au      36.65560161      37.81390000      37.63782838
Au      36.28667850      35.51305514      41.43424953
Au      40.46134446      32.33684738      42.66437435
Au      35.70267791      32.84181271      41.83839930
Au      40.10470444      30.39385473      37.71304187
Au      35.58735978      32.69065425      37.01103800
Au      39.33649553      31.67644884      35.42430007
Au      40.65570352      33.99937275      34.70395302
Au      34.83061293      36.80142228      39.47725127
Au      38.63202661      35.77973498      34.18329837
Au      38.82541262      37.80516146      35.99563441
Au      42.14954839      35.47216161      39.36946911
Au      36.65057407      31.54036121      34.69555115
Au      41.13089488      36.78681555      34.85511938
Au      41.72040337      32.34744582      36.60416864
Au      38.64051596      36.68154170      42.49664265
Au      40.14740156      37.16930682      40.18051360
Au      38.13233804      29.47328205      39.52436882
Au      43.67587749      33.39391539      38.29029937
Au      39.03844204      39.05729785      38.47045998
Au      38.40175033      33.19168518      33.27439812
Au      36.37436531      34.27660047      34.86066313
37
Properties=species:S:1:pos:R:3 functional=PBE motif=cage pbc="F F F"
Au      13.41865001      18.07952095      11.58410948
Au       7.81088374      13.61569242      12.66043433
Au       9.10681155      16.29766345      15.96254126
Au      16.26804570      15.12084582      13.24929139
Au      13.76791125      10.46650694      14.37788065
Au      13.58881554      18.50923204      14.30574199
Au      13.55410345      13.75644779      10.02135644
Au      11.50651152      15.89462034      17.28566952
Au      11.41574294      11.07115611      13.08153587
Au      15.40274829      16.70296758      15.30084444
Au      14.13276872      15.10821061      17.11842395
Au      11.18895018      18.91223445      12.98263841
Au       7.47707898      14.07043639      15.39289326
Au       9.86584387      16.19619824       9.71943794
Au      15.00754017      15.91536359      10.94212533
Au      11.40241678      12.10063022      10.52021098
Au      11.12057051      18.64561041      10.17824406
Au      16.01982067      13.29414056      11.15487778
Au      11.26331153      14.09306466       8.53241721
Au       9.13078850      13.62356788      10.26907676
Au       9.23865935      12.08787537      14.44075303
Au       9.00047635      17.77810198      11.77093767
Au      14.21326669      12.54074778      16.19014539
Au       7.73049846      16.18338305      13.58861880
Au      15.53301971      12.54835262      13.79903641
Au       7.34371566      15.70848114      10.84965594
Au      15.87711793      17.84675341      12.80060328
Au      12.60774811      16.31839135       9.61913630
Au       9.01133138      11.26534685      11.75523517
Au       8.78043051      18.63176074      14.41814243
Au      11.19659648      18.06676204      15.61048838
Au      13.80218594      11.69751677      11.84332339
Au       9.95892618      13.73514618      16.53556767
Au      12.23348541      13.27161443      18.01527504
Au      13.53707559      17.83290267      17.04070838
Au      11.63834518      11.68482439      15.76383870
Au      16.47383910      14.17505424      15.88350607
38
Properties=species:S:1:pos:R:3 functional=PBE motif=cage pbc="F F F"
Au       8.77776145      11.17204622      14.13514308
Au      11.50855572      15.70744774      10.37774575
Au       7.25313099      17.20525426      13.37486663
Au       9.54018184      11.42065016      11.43899053
Au      11.43985563      11.32313894      13.47256072
Au       9.24850171      14.12777143      10.85373805
Au      13.09228564      15.18997930      12.65950588
Au       5.35910719      11.46966962      17.38019483
Au       6.83242980      15.36654692      11.34550187
Au       9.20764625      16.81691052      11.47179761
Au       6.05527715      14.78017192      13.93490791
Au      13.34053184      11.39097802      15.46942544
Au       8.04786515      11.39679912      16.76848865
Au      13.08394795      16.89794956      14.79970195
Au       7.41139965      12.87917632      12.46978805
Au       8.84176241      15.27367047      19.07791295
Au       7.94910273      18.88047989      15.42017451
Au       6.20344094      12.10011392      14.80176287
Au       5.58329024      14.13607071      16.55245209
Au      11.58463503      19.15380411      14.65873114
Au      11.72103899      13.14727876      11.42663501
Au      13.63495525      14.21066768      15.19118170
Au       7.10803950      13.18284321      18.66778763
Au      10.67048897      11.30847485      16.17031040
Au      11.50222024      14.66645483      19.44103784
Au      12.95624474      15.76835421      17.32674012
Au       6.18583414      15.84207541      18.64427981
Au      10.80198248      17.12613520      18.43689678
Au      12.44149642      13.05794011      17.42515271
Au       9.34239873      19.05933964      13.01572942
Au       9.83880563      12.72790819      18.41131276
Au       8.12069272      17.69898330      17.94327039
Au      11.68347793      17.53448153      12.48015757
Au      13.91876833      12.56404731      12.98739233
Au      10.13242256      19.34572558      17.02031624
Au       9.63616058      21.07653356      14.92408822
Au      12.81471132      18.50948308      17.08249958
Au       6.48508459      16.63802047      15.96079408
40
Properties=species:S:1:pos:R:3 functional=PBE motif=cage pbc="F F F"
Au       9.14263289      17.83901472      11.98361466
Au       5.69425874      14.68256287      12.78735542
Au       7.16221913      16.85333069      13.68579622
Au      12.46653807      15.24723943      11.45105800
Au       9.92144082      10.84914726      15.59875393
Au      10.30922486      16.23290661       9.99403874
Au      10.13023292      11.62302299      12.99006955
Au       7.75048946      10.47706449      13.87073595
Au       7.33715554      11.21078684      16.51448612
Au       7.75789033      12.84835513      12.34771865
Au       7.52322979      12.64708398      18.78366869
Au      12.55626163      12.53638512      12.01100901
Au       8.03890073      15.41612257      11.45936552
Au      13.21112002      14.04853418      16.53069147
Au      11.87692725      17.89093233      11.58780722
Au      13.53376279      14.43825697      13.82626555
Au       6.10383831      12.62593617      14.55942022
Au      10.59922677      20.12919980      12.54867080
Au       5.89645449      15.20680040      15.50225920
Au       9.55022225      18.92184306      17.18675734
Au      10.15703412      13.72147175      11.24228374
Au      11.12748577      18.17955203      19.38295535
Au      14.24163234      16.97467331      12.82074822
Au      13.60954906      16.59747557      15.51195903
Au      10.88123414      20.47662501      15.34536534
Au      12.73829705      16.25347707      18.08006968
Au       6.80439009      15.21009787      18.05125129
Au       8.86397136      18.82455662      14.49568631
Au      12.20876065      12.19232911      14.74638941
Au      11.57958560      11.99139104      17.39425461
Au      12.28885003      18.62594718      16.85131012
Au      12.57362338      18.74223891      14.08019044
Au      12.78570683      13.69216646      19.26140668
Au       9.32977195      10.52910014      18.35465894
Au       8.16774352      14.74376190      20.49454361
Au       8.66234217      16.98776333      18.86202879
Au       5.28524138      13.01235315      17.23200195
Au      10.11047933      12.92248088      19.52282123
Au       7.42748027      17.35298653      16.38784623
Au      10.77885040      15.51076287      19.86354136
42
Properties=species:S:1:pos:R:3 functional=PBE motif=cage pbc="F F F"
Au       3.17178453       2.30451142       2.04339850
Au       3.17173884      -2.30457087       2.04340715
Au      -1.21148237       3.72854950       2.04396557
Au      -3.32227676      -2.41392607      -2.09441592
Au      -3.32230340       2.41393694      -2.09442536
Au      -3.91982788       0.00003685       2.04442247
Au       1.21153821      -3.72849791       0.69539424
Au      -1.15801758      -3.56382157      -0.67769262
Au      -3.17173059      -2.30458128       0.69585509
Au       3.03201693      -2.20302486      -0.67825863
Au       1.87388194      -1.36109887      -2.99935799
Au      -0.71505839      -2.20275363      -2.99906957
Au       3.91985071       0.00002619       0.69490554
Au      -2.31496083      -0.00001651      -2.99832692
Au      -3.74657296       0.00001154      -0.67731343
Au      -3.17176026       2.30454333       0.69586731
Au       1.87389284       1.36107547      -2.99936854
Au      -0.71504474       2.20275410      -2.99905536
Au      -1.15796845       3.56382581      -0.67773325
Au       1.21148992       3.72851207       0.69536809
Au       3.03203942       2.20298430      -0.67826518
Au       1.26949013       3.90641237      -2.09492674
Au       0.00048755      -0.00001862      -4.61406656
Au       4.10732403      -0.00000362      -2.09525453
Au       1.26951790      -3.90644557      -2.09491168
Au      -1.21154854      -3.72852202       2.04396242
Au       3.32236379       2.41394949       4.83376979
Au      -0.00048154       0.00002270       7.35335992
Au       3.32234856      -2.41396572       4.83377922
Au      -1.26943134       3.90624343       4.83428541
Au      -4.10756312       0.00001416       4.83455737
Au       1.15799782      -3.56381617       3.41713544
Au      -3.03200767      -2.20303203       3.41763783
Au      -1.87384087      -1.36115054       5.73868380
Au       0.71502243      -2.20277051       5.73840048
Au       3.74659936       0.00003579       3.41660864
Au       2.31489948       0.00002769       5.73764848
Au      -3.03204213       2.20301894       3.41760480
Au      -1.87380822       1.36116996       5.73869561
Au       0.71499999       2.20277693       5.73840056
Au       1.15794209       3.56384411       3.41710857
Au      -1.26946186      -3.90621696       4.83429612
44
Properties=species:S:1:pos:R:3 functional=PBE motif=cage pbc="F F F"
Au      11.86262182      16.89935052      17.83317086
Au      14.16422736      14.14149012      12.32776149
Au       7.55568200      18.81056796      15.46476299
Au      12.68702454      12.77156839      16.37438358
Au      13.85313762      17.07413888      15.99774494
Au      10.14036375      21.39361811      12.92201220
Au      14.71355898      18.86589198      11.55540612
Au       9.74762557      20.39380048      15.42954184
Au       7.49350447      21.13350702      13.85026987
Au      13.92243836      14.87641373      17.76898866
Au       9.47925029      16.24625067      19.12837978
Au      10.70246687      21.01024462      10.12762251
Au       6.47115175      16.14379422      11.82138175
Au      11.24187498      14.26536583      18.13445764
Au      12.06651794      19.18148239      16.26883717
Au      14.23561678      14.52205782      15.00814612
Au      13.66033739      11.86894775      13.91854716
Au      12.26804429      18.64694063      10.21253411
Au       7.63910584      16.49579187      16.96053998
Au       6.67683584      18.61780627      12.86482512
Au      12.59530289      20.55679442      12.16139352
Au       8.31036736      20.18275047      11.35594082
Au       9.98752401      13.80387556      10.31294863
Au       8.39116679      12.63973893      15.32004055
Au      13.78029697      19.15651333      14.17868251
Au       9.61381082      18.44912369       9.69903284
Au      11.22319800      16.15516884       9.48493157
Au      14.15174791      11.68713515      11.08023739
Au      13.67413142      16.36956766      10.72004208
Au       6.22641382      14.15798117      16.17514524
Au       9.58780700      18.38291130      17.29711730
Au      14.47620431      16.66889278      13.31754845
Au       7.22319007      13.67507034      10.75962816
Au       8.44806725      16.01338504       9.87181304
Au       6.76356214      13.96450193      13.47240129
Au      10.87403620      11.89128943      14.54509615
Au       9.03929367      12.63270386      12.62929832
Au      12.75621708      13.84619269       9.94328043
Au      11.66208773      12.29285685      11.98709314
Au       8.59032000      14.04715545      17.65512088
Au      10.22897404      11.76903397      17.30911303
Au       6.31194343      16.48736396      14.57450741
Au       6.82421087      18.28031159       9.99335272
Au      12.23293855      21.54829577      14.74769232
46
Properties=species:S:1:pos:R:3 functional=PBE motif=cage pbc="F F F"
Au      12.97853303      17.79390489      11.04095130
Au      11.17494193      19.88343007      11.60316907
Au       9.25990204      21.75322592      15.67574651
Au      11.03534788      18.95531526      19.16115651
Au      13.16447537      18.44060136      17.41408605
Au      13.13056335      13.01887712      13.40121376
Au      11.42543161      20.49662041      16.88565816
Au      13.47319500      19.40879668      13.14544384
Au      13.87237390      20.57381219      15.61628851
Au      10.52013013      17.72538083       9.93013944
Au       7.39705597      17.24555990      16.45383995
Au       8.99783321      19.34938136      17.30889402
Au       5.01220628      15.52157161      12.60289696
Au      12.05190131      16.36644739      18.85102002
Au      11.60911856      12.06537962      17.27346104
Au      14.46897851      17.80671463      15.15842154
Au      15.28084493      17.36786623      12.53825336
Au      11.62923281      13.50148544      11.10287731
Au      12.34141386      15.69219162       9.33747425
Au       6.40374930      20.12506355      12.56574964
Au       7.92910985      17.18560699       9.14489474
Au       7.19469369      15.03700005      10.91354506
Au      13.74268152      13.21304711      16.05239845
Au      14.59953433      15.19492597      14.33715073
Au      13.59897398      15.23239746      11.81207609
Au       8.94711814      12.93094123      11.49488197
Au       9.70398297      15.09022354       9.97033484
Au       7.65080858      12.66218401      15.45232125
Au       6.66374033      13.29459236      12.98405545
Au       9.89543902      11.08840635      15.40745966
Au      13.16699186      13.80449261      18.77710828
Au      10.86734044      11.57375219      12.92150513
Au       8.11818402      10.92619969      13.27967758
Au       6.36552424      17.61202964      11.37605728
Au       6.32994693      15.09020920      15.07764641
Au       6.02539913      17.65494979      14.07259670
Au       8.86036972      11.97183020      17.87116947
Au      12.64988426      10.79541359      15.00701372
Au       8.02970430      14.69299075      17.20934132
Au       9.35259948      16.81339370      18.36896106
Au      10.39891479      14.22890318      18.44472793
Au       9.00122280      20.95079730      13.04071421
Au       7.56947088      19.65026706      15.03638596
Au       8.52514207      19.26522304      10.95456774
Au      11.47942040      20.94936952      14.17133146
Au      13.97325615      15.79619958      16.96762091
48
Properties=species:S:1:pos:R:3 functional=PBE motif=cage pbc="F F F"
Au       5.52248927      15.98595623      20.17947681
Au       7.98126995      13.09844741      12.97069018
Au       6.05319919      17.09524578      11.99454442
Au       4.87294586      17.97003004      18.42140019
Au       6.86575115      19.95068694      17.96763311
Au       4.65046682      13.42919440      19.84840560
Au       6.33661688      10.58032708      16.63009350
Au       3.82635362      17.21640627      15.94991887
Au       8.84555359      17.34712104      12.05907334
Au       5.56294893      14.44030440      12.83137562
Au       4.09665345      15.33573325      17.90056527
Au       4.12265434      14.53715034      15.22719260
Au       9.39155002      19.81414324      16.77731438
Au       8.47016163      11.33786177      15.02350210
Au       7.66645404      16.25952788      21.93801111
Au       8.84728049      10.63434763      17.70276025
Au       5.91948510      12.47902216      14.67952656
Au      13.92179980      14.61455152      16.00049678
Au       4.65206656      19.81562772      16.41746895
Au      11.00754971      11.08553482      16.04394892
Au       7.23529881      13.81901684      20.81318538
Au       4.77812283      12.76238365      17.17805174
Au      13.07237428      12.42174268      17.48807643
Au      12.40138153      14.69831694      13.64547562
Au       6.75057818      11.82437580      19.03721948
Au      11.58348966      18.50298539      15.76314566
Au      13.99256436      14.68631275      18.73951814
Au       7.61975255      15.07261495      11.08354416
Au      11.18626143      18.47337657      18.48270509
Au      10.07282316      14.85680889      12.25749844
Au      11.31243196      10.83563810      18.80005720
Au       9.29465535      12.20699314      20.03239130
Au       3.73659355      16.43064182      13.29995092
Au      13.16089362      16.93915198      17.41682206
Au      13.11564899      12.29031228      14.76094030
Au       9.10133935      19.93208270      19.53570492
Au      11.82763116      13.35288490      19.82707108
Au      13.59497306      16.96437375      14.67888436
Au       9.82352176      14.77605349      20.99891709
Au      11.94438249      16.14118142      19.80581111
Au       7.14780546      20.14403370      15.22805062
Au       4.99809541      18.78529482      13.93686943
Au      10.57393137      12.59939681      13.75616582
Au       9.74652020      17.50903097      20.63271585
Au      11.27278156      17.21472155      13.26930470
Au       7.02145084      18.24829755      20.12888830
Au       7.23631562      19.51895392      12.55536591
Au       9.47626511      19.13030235      14.10360492
50
Properties=species:S:1:pos:R:3 functional=PBE motif=cage pbc="F F F"
Au      13.22213822      19.69301917      13.22525422
Au       7.46040763      18.23590568      10.78633973
Au       8.99351232      20.35785284      11.76212919
Au      10.25155868      21.27586578      16.24658039
Au      13.85060973      14.35364629      14.14199754
Au      14.07314020      17.05932686      13.52579851
Au      11.65643369      20.41512449      11.08770623
Au      10.10975655      18.34949195      10.19259073
Au      12.75294482      17.90144050      11.22355761
Au       4.87969679      18.00898381      11.70178541
Au       6.44145723      20.04343321      12.64087145
Au       8.27694391      21.35400277      14.27152765
Au       7.65000585      20.92511328      16.94844793
Au       9.63977188      19.82603065      18.55454869
Au      13.06710046      15.23181314      11.68178667
Au      11.50614232      16.08143708       9.58807269
Au      10.63483258      13.88583494      10.95861143
Au       6.29158510      15.73678062      11.15010653
Au       5.40822605      13.51677926      12.47340024
Au       4.74971188      18.52526019      14.39600990
Au       4.66035762      15.94943793      13.50483588
Au       5.66896075      21.02358923      15.07036016
Au       4.84698922      16.44099061      16.23906379
Au      12.57162962      12.63508713      12.42342096
Au      13.78813870      13.52230852      16.75862212
Au       8.83765286      15.87453339      10.20989470
Au       8.00703912      13.58875331      11.58426325
Au       5.29414697      13.90127405      15.19018175
Au       6.01752517      14.42885803      17.76630370
Au       6.10667890      17.00440484      18.65733210
Au       6.98639925      19.54596592      19.21036475
Au      14.31975137      16.14526487      16.14415075
Au      11.94400492      12.41871374      15.07275161
Au       9.94030595      12.31000715      13.14418580
Au       7.35120067      12.31288276      13.96865963
Au      11.19881029      13.22769687      17.62895150
Au       7.51490870      15.05409560      19.98186606
Au      10.18680501      15.17896840      19.35318293
Au       8.55991754      13.19441009      18.27640951
Au       6.72626323      12.03968549      16.61340624
Au       9.37045358      12.06157522      15.86743215
Au      12.72868633      15.41318920      18.42078774
Au      11.35454423      17.71092924      19.18078621
Au       8.70931630      17.50078347      19.76681166
Au      13.93872381      17.85638297      18.25804334
Au       5.47288132      19.05271474      16.97228731
Au      12.20305145      19.87699312      17.65376370
Au      12.87255481      21.30273165      15.42253854
Au      10.89385066      21.34447106      13.54004503
Au      14.00541611      18.81506743      15.68565554
52
Properties=species:S:1:pos:R:3 functional=PBE motif=cage pbc="F F F"
Au      13.58864966      20.44021152      15.33879247
Au      10.88090270      19.26442651      10.91624192
Au       6.01941312      14.96029033      12.85255926
Au      11.47101431      22.02783947      14.69438284
Au      11.45565543      20.71830334      17.13413031
Au      14.58942357      18.63943832      13.44607951
Au      12.54398172      20.42669853      12.76013407
Au      12.06880740      14.13719001      11.65738951
Au      13.56056766      18.61778219      10.95523040
Au       8.22249722      18.91708031      11.56151998
Au       7.38554461      16.35598039      10.92219971
Au       9.39360327      17.49056437       9.46268248
Au       9.75885613      20.71481266      12.97471140
Au       6.06075174      17.74755912      12.84325895
Au      15.62914824      18.70434591      15.93592120
Au      13.83258103      16.19172130      12.29206142
Au      13.50740964      11.80673751      15.57439276
Au      11.82668518      16.59875264      10.44146765
Au       9.35850395      10.79713989      13.84960693
Au       9.72738782      14.89859766      10.34381775
Au       9.71692294      12.64281531      11.84279284
Au       7.33317839      13.60346250      10.81581435
Au       4.77751316      15.14841973      17.44446500
Au      13.77592723      13.95200532      13.85431089
Au      14.93532922      16.24283383      14.82841731
Au      11.79632751      12.07849816      13.47708614
Au      10.80811129      11.44287246      16.06918379
Au       7.34589765      12.59897905      13.36988777
Au       8.14088841      12.15926117      15.96657989
Au       5.98430925      13.80681645      15.38890733
Au       6.68668877      16.32559138      19.05545607
Au      14.79050852      16.70261422      17.57177633
Au      14.34263582      14.19925826      16.59698334
Au      12.40177937      12.65936460      17.92349217
Au       9.61191581      12.67662276      18.22749042
Au      11.22561332      16.34297685      20.25200777
Au       8.92245554      14.92403356      19.73976167
Au      11.26287413      13.58454760      20.23677689
Au       8.92737389      17.72860693      19.83861481
Au       7.14992912      13.83180629      17.92133124
Au      13.37395299      14.93852912      19.09020014
Au      13.66137438      17.54665663      19.95195430
Au       6.64656795      19.09991106      19.21888099
Au       5.20286248      17.84652653      17.26596195
Au       4.86361341      19.13156178      14.87463796
Au       4.95317826      16.34992542      14.95219235
Au       7.26613957      20.04058529      13.88207252
Au       9.10872837      21.10730777      15.66729401
Au       9.04624142      20.02126077      18.22516824
Au       6.80372344      20.03179199      16.61938059
Au      13.70382551      19.29228611      17.83295345
Au      11.34921137      18.91508389      19.22320257
54
Properties=species:S:1:pos:R:3 functional=PBE motif=cage pbc="F F F"
Au      14.34180057      16.96875873      13.68207476
Au      10.95206850      19.60449818      12.28309048
Au       6.03359543      17.47543905      12.39896176
Au      11.07084214      21.17552324      14.57771207
Au      14.52105822      18.26880855      16.07119286
Au      16.05945601      12.96980155      15.71654611
Au      10.31151060      14.29039450      11.48091735
Au      12.06412577      13.03049033      13.22155632
Au       7.78191349      13.24399089      11.16883345
Au       5.31894944      14.92917135      16.93832058
Au       8.43591063      18.66575270      11.60459368
Au      10.61634033      17.02620823      11.25325060
Au       8.74510318      20.94563603      13.11678731
Au       4.89795424      20.39136793      16.81264205
Au      13.12125900      18.12835437      11.54383598
Au      13.15353228      19.47119831      13.97822508
Au      13.42454041      12.41272778      15.55986295
Au       9.50377888      12.08858019      12.99081583
Au       6.81517975      12.34218773      13.57393050
Au       4.60596084      13.51406053      14.67734889
Au       4.98608872      17.64219388      16.93111048
Au       8.08618468      15.97865225      11.28454275
Au       4.73140962      16.24255209      14.55049522
Au      14.54747007      14.17998786      13.68674851
Au      14.28607656      19.27494429      18.61189392
Au      12.73277528      15.42734564      12.05364188
Au       9.06278678      12.13882776      17.47158611
Au       6.58568131      12.54600026      16.33904430
Au       7.18689747      13.79739786      18.66357919
Au       7.85413434      15.14294362      20.92577644
Au       6.24627268      16.39920264      19.04175341
Au      12.77166163      20.34178901      16.55478953
Au      14.31623666      13.87818895      17.72475918
Au      10.85579327      11.73558964      15.36496626
Au       8.34591870      10.74223736      15.17928738
Au      14.34569415      16.55162970      18.27522241
Au      12.42696211      14.89740502      19.42214561
Au      12.60519514      17.60951332      20.07603876
Au      10.47879461      18.89052513      21.29329738
Au       9.85687155      13.81148348      19.49023931
Au      11.72254173      12.80965732      17.75485976
Au      10.37412591      16.18739764      20.71652478
Au       6.53078516      21.24097836      14.78074995
Au       8.07063958      17.83997420      20.49451717
Au       6.46298797      19.16827999      18.73108384
Au       4.99783096      18.95729463      14.47926704
Au       8.82018719      22.63844030      15.29246724
Au       5.94209090      14.76827456      12.56048077
Au       6.21950190      20.19494237      12.26787682
Au       7.49698555      21.31491654      17.36707156
Au       8.96941066      20.18747140      19.36415891
Au      10.28528150      21.41902705      17.23462166
Au      11.69943480      20.06341461      19.10078489
Au      15.35216073      15.66720175      15.86814097
55
Properties=species:S:1:pos:R:3 functional=PBE motif=cage pbc="F F F"
Au      15.14028406      17.85340823      15.48339839
Au       7.04696712      13.80769762      11.12903787
Au      10.82939532      10.53919298      13.28939856
Au       7.73189496      16.41430501      11.43956976
Au       6.69052415      17.90573995      13.59456212
Au      15.71294048      15.24349220      14.86093839
Au      14.11127261      13.95505682      13.01898835
Au      15.15837278      18.23209330      18.20784653
Au       5.86016434      15.29690335      13.11069346
Au      13.75551612      13.28819446      19.28894509
Au       8.98208296      12.21530685      12.24781983
Au      10.31429175      17.25567854      11.07575255
Au       8.33002730      19.06882630      11.71576970
Au      11.21864967      10.92177034      16.00730274
Au       9.78402755      14.55138378      11.02769788
Au       5.29520096      17.36815778      18.12027005
Au      16.83375592      16.33920392      17.13417186
Au      14.58647862      17.77340410      20.91062253
Au      15.28015723      15.64871110      19.31754655
Au      11.70918792      12.90888176      12.14379198
Au      11.56196877      11.74487101      18.59427730
Au      13.26246422      15.37405186      21.09123454
Au       6.66238556      12.67332362      13.64501438
Au      12.35324105      15.48319348      11.54000845
Au       8.62588376      19.71215789      14.39122581
Au      12.87791600      18.22081774      11.34376920
Au       8.99442157      11.42387708      17.55384412
Au      15.57679782      12.48416458      14.91645860
Au      15.57435003      13.87204105      17.28654534
Au       7.35500846      13.13203296      18.99958412
Au      10.84903904      15.54525763      22.42495482
Au       6.85842978      18.69197873      16.23779518
Au      11.81406522      17.79484104      21.16891135
Au      10.83942396      19.46427585      12.74067738
Au      11.47127206      21.13979000      17.86858785
Au      13.26360465      19.13669162      13.95117422
Au       8.86675864      14.35607053      20.92916643
Au      13.00386173      19.46090348      19.35594765
Au       9.18852974      17.09043928      20.77528285
Au      11.16796095      20.44393114      15.25038159
Au       9.35847964      11.69527482      20.25667289
Au      10.21667163      19.31066838      19.51366865
Au       5.59475827      14.65584543      17.59078614
Au       8.68874939      11.24253486      14.85982585
Au       7.73348435      18.40028645      18.84359923
Au      13.65300481      11.94802144      16.86657046
Au       6.73310544      12.44686788      16.39324764
Au      13.15166253      11.60650466      14.13307068
Au       4.65252646      13.83178845      15.13803085
Au       7.00009379      15.83246248      19.63896546
Au       5.36021346      16.48136208      15.51195321
Au       9.08571772      20.04458196      17.07774485
Au      13.49321121      19.74279045      16.60754859
Au      14.30970702      16.71305568      13.08738479
Au      11.46693997      13.35824094      20.83677726
56
Properties=species:S:1:pos:R:3 functional=PBE motif=cage pbc="F F F"
Au      15.05181085      16.01268454      13.17339114
Au       4.83485590      19.34897385      14.31785920
Au       8.83779508      19.32902259      11.79459661
Au      11.47522630      20.10339837      12.33638192
Au      13.75911018      19.65062630      17.00644969
Au       9.42113360      21.78050924      12.92804403
Au       6.28244931      15.44579838      12.62342567
Au      10.40753978      15.11856179      10.39168843
Au       8.52519489      13.99202281      12.08853712
Au       4.01182090      17.32948047      16.08474925
Au       6.37781788      18.20869060      12.35713048
Au       3.99353910      19.94488528      16.90209399
Au      10.97032079      17.66672805      11.24785146
Au       6.89018608      20.77266754      13.14327073
Au      13.32516309      18.10648865      12.62582922
Au       8.34649045      16.67097647      11.26828743
Au      13.47220437      13.88159838      13.77545629
Au      11.20778227      13.29091033      12.26009028
Au       5.64578827      12.94459330      16.62545422
Au       4.99552054      15.37820656      17.74903061
Au       4.08761958      16.92099422      13.32168497
Au       7.98211376      22.45120769      16.96893596
Au       6.58704163      16.11510926      19.86523473
Au      14.71130353      18.01770035      15.02333447
Au      14.48536116      15.38764309      15.84626252
Au      12.77377646      15.56315249      11.67341464
Au      10.43972755      11.85959711      16.49706163
Au       4.88822006      14.94180093      15.00944465
Au       6.24647480      10.84992215      18.27706797
Au       6.29899546      13.46442055      19.29321826
Au       5.14432848      18.03786862      18.53632119
Au      15.03449274      17.31917060      17.70777127
Au      12.04670483      11.64440360      14.31002412
Au       7.75746333      11.28316373      15.99410970
Au       6.82939941      13.19078042      14.10751019
Au      12.77985661      13.31192000      16.44363355
Au       8.63855140      12.22884343      18.49293794
Au       8.81446877      14.46322764      20.03370767
Au      13.05994954      15.40435859      18.20628769
Au       9.34803449      12.12159662      13.93990663
Au      11.00906008      13.62873686      18.55170971
Au      11.07085228      16.02783843      19.96750571
Au      10.27766015      18.69235831      20.04327552
Au       7.49217334      18.70818776      19.86364701
Au       8.95263230      20.87824873      19.00986105
Au       6.36637269      20.53094140      18.17013322
Au      12.29537758      21.82571236      16.21653499
Au       7.47787734      23.24818736      14.28646492
Au      12.06548426      22.56299539      13.49152338
Au      10.04554294      23.07818909      15.27578619
Au      10.49719239      22.96196372      18.00693177
Au       5.79749908      21.54564228      15.61295232
Au       8.80271540      16.82199831      21.39712907
Au      11.66782375      20.52672056      18.57847194
Au      12.73058420      18.03226166      19.03323910
Au      13.46968369      20.31892182      14.28396586
58
Properties=species:S:1:pos:R:3 functional=PBE motif=cage pbc="F F F"
Au       9.55011117      16.24755225      10.05113184
Au       9.44200790      20.73382156      11.61333731
Au       4.68523433      18.84799221      13.38213435
Au      12.16519879      20.62412847      11.88635463
Au      14.02973559      19.31698060      15.68073304
Au      14.17472836      16.68361337      16.47889415
Au       5.34309436      18.44471387      10.73516320
Au       4.75502355      16.27496072      12.37004437
Au       5.77890758      13.77325290      11.66863286
Au       4.23692991      19.17874818      16.07119477
Au      10.78652156      22.76845390      12.97406551
Au      14.53341419      17.37026739      13.80791130
Au       6.75105253      20.33362611      12.21252013
Au      12.92975988      12.90219438      12.72692544
Au       9.88540847      21.44469603      18.27672929
Au      13.52161897      15.52501113      11.95089428
Au      12.28637553      16.43649077       9.64349234
Au      11.18547213      14.32544074      11.10640574
Au       5.16463346      21.47378125      17.32622296
Au       5.11929221      14.29736696      14.25132258
Au       5.90866520      20.95068435      14.73953417
Au       3.38648207      17.07547842      17.66182705
Au       7.79007995      21.94155160      16.54833629
Au       3.88163965      16.69211173      14.95295015
Au      11.99766514      12.98295119      15.33637619
Au      10.29181460      15.33426348      19.88362429
Au       4.16656542      14.56409029      16.72821306
Au      13.95856653      14.77722986      14.52347625
Au       7.52601592      13.03150212      13.77386044
Au       5.79087890      14.04475920      18.92461037
Au       3.08971820      14.71279725      19.20752505
Au       9.29444359      17.25305797      21.70983787
Au      13.86193787      13.94550414      17.14725836
Au      10.20455875      12.89699951      13.26841895
Au      11.12799188      13.79284006      17.78531078
Au       6.87826967      16.12677455      10.63240161
Au       9.29934301      12.86775259      15.90256786
Au       6.62861789      13.30832740      16.36736046
Au       5.05210402      16.58374807      19.81305637
Au      11.48977249      17.82273750      20.15385962
Au       8.49639062      14.01931724      11.38196744
Au       8.47632378      13.76104718      18.39948049
Au      12.74484614      15.88184495      18.71078372
Au       7.60768864      15.60058927      20.28536035
Au       9.43341667      19.67989992      20.33346136
Au       5.07455013      19.08785095      18.70040550
Au       7.28520054      20.74554594      18.99301812
Au      12.36932137      21.00765738      17.15570280
Au       8.29706015      21.91746286      13.83102499
Au      13.40168786      18.22740409      11.39599390
Au       8.10300198      18.58770012      10.53974919
Au      12.04151865      20.51339705      19.83255542
Au      14.64532842      20.04170442      13.02323243
Au      10.82988804      18.69664025      10.37340120
Au       7.08018035      18.31798560      20.38301205
Au      12.69225712      21.38305052      14.48649429
Au      10.35675371      22.21016466      15.66607189
Au      13.25639777      18.59013054      18.21334226
60
Properties=species:S:1:pos:R:3 functional=PBE motif=cage pbc="F F F"
Au      14.55897041      17.01412972      12.76113070
Au       5.52596840      14.97229147      11.37612820
Au      11.79660103      11.16853060      15.97629784
Au      14.29212126      15.94513053      17.14284253
Au      11.70278976      19.29071213      18.45256501
Au       4.51914953      14.59909226      16.04444464
Au      10.06080602      22.19788697      14.96898066
Au       9.44542243      17.94748785       9.19678240
Au       7.65302454      20.94178521      15.40224585
Au       4.96414333      18.28727131      18.27889199
Au       5.51937244      17.67526818      11.83354758
Au       5.71558228      16.31088344      20.02060581
Au      13.38814683      16.59617921      10.32396838
Au      10.23217549      13.73340548       9.40355822
Au       7.59852504      11.75399113      13.80621487
Au       5.42194458      13.48792384      13.76438826
Au       8.34420038      16.74508152      20.56016632
Au      12.37367447      15.00341403      18.83842892
Au      10.99788282      17.10004882      19.99597896
Au       3.52564784      15.84382886      18.32284452
Au       8.97957112      12.25627235      11.42805251
Au       6.52177841      12.69219597      16.19136209
Au       3.78337440      17.29569622      16.01663695
Au      13.64553156      17.47334571      19.35151577
Au      11.36219553      16.09011862       8.58335113
Au      12.13060096      18.71323414       8.93186561
Au      13.86208249      18.69331570      16.88633605
Au       7.24169817      14.15168751      20.79665752
Au      13.25206069      13.46048849      16.66134004
Au      12.97183828      18.98043662      11.59190358
Au       7.05454439      20.02519828      17.94074500
Au      10.37962993      11.65213833      13.66965316
Au       6.53708994      18.91292046      20.48467029
Au      13.78475839      19.23216772      14.21317798
Au       9.83295327      14.57742914      19.81763417
Au       7.52596420      13.94110754       9.76332517
Au      14.46621063      14.94671878      14.60434993
Au       6.20378289      12.25769642      11.45210211
Au      10.87705201      12.87911345      17.94117744
Au       9.14935987      19.10821918      19.45716856
Au       3.80254669      18.71593883      13.68870874
Au       8.68619838      15.57390379       7.89834860
Au      13.74244828      14.46742251      11.99481852
Au       9.67071475      20.70855151      17.27776165
Au       4.22250597      15.94941383      13.63787530
Au      12.12560952      20.61706773      16.00804589
Au      12.99989438      13.98515500       9.32391351
Au      12.87395189      12.79631282      14.00370861
Au      11.69601215      12.71326766      11.48252662
Au       5.69434467      14.06173838      18.45878034
Au       9.10218422      11.78135089      16.11899109
Au      10.44274681      19.82526825      10.89928488
Au       6.22761583      19.99115326      13.20488514
Au       7.10733189      16.70196597       9.88938123
Au       8.84999623      20.79649778      12.91346012
Au      11.58711616      20.60973458      13.30152952
Au      15.67088493      17.40032390      15.24689725
Au       7.74330650      19.14161501      11.03456632
Au       8.14939797      12.88176262      18.44699809
Au       5.34321759      19.58790306      15.82646170
61
Properties=species:S:1:pos:R:3 functional=PBE motif=cage pbc="F F F"
Au      11.77899352      10.21440674      13.02146926
Au      11.13466424      14.32355304      19.70436835
Au      14.46706516      17.08427467      17.70087943
Au      15.95670314      14.79693992      16.99591324
Au      15.14761827      14.39706032      14.35076403
Au      10.32953869      18.97023677      19.01911091
Au       5.26846084      17.02895097      12.23809067
Au       6.91935872      15.10382001      11.05689826
Au       3.60704897      16.88381186      16.26952088
Au       5.05148358      17.82635583      18.39294970
Au       6.92919451      12.56852822      12.11847381
Au       6.71045077      15.96338914      19.61402093
Au      12.96756835      17.21391280      11.73026466
Au       9.15843965      13.51314353      10.67685853
Au       9.59491081      10.18615935      14.73736155
Au      12.07204139      12.25611565      18.12573054
Au       3.63622440      19.63038991      16.72478917
Au       8.08007769      21.49901974      16.12019951
Au       6.13947542      20.25374149      17.67868670
Au       5.55508921      12.67066601      17.20020914
Au       9.32393563      11.25883529      12.21066234
Au       7.31522390      10.75575253      16.13145366
Au       8.50367244      21.07474633      18.80589330
Au      15.66701944      16.93321893      15.24131050
Au       7.64289834      17.78631696      11.04450395
Au      13.61667110      12.23923194      13.62049701
Au      12.59734474      20.28185899      15.20223789
Au      12.05495135      16.84050081      19.12834717
Au      15.05985238      19.44998059      16.26140338
Au      11.74654071      19.50808251      12.66890658
Au       4.21879054      18.61755106      14.20859710
Au      13.60102981      14.56246365      12.09190240
Au       7.61406332      18.49707605      19.27900610
Au       6.36865740      19.51809371      12.70115827
Au       5.56398484      20.84488438      15.01830415
Au       7.66754533      11.73288280      18.67021186
Au      12.00335683      11.12813002      15.63202258
Au      10.11830371      11.71553097      20.02096513
Au      12.72093545      19.17445382      17.75134737
Au       7.62743487      21.85646654      13.46705338
Au       4.55927118      15.08812750      18.13211961
Au       8.47103135      13.94289067      20.13569028
Au      11.61401287      12.68641849      11.73514796
Au       4.97503789      14.35787639      12.84653450
Au       5.77630702      13.33160249      19.91971073
Au      10.62443157      20.84880985      17.00855685
Au      15.56926444      16.52228080      12.51010280
Au       9.86217083      10.74817307      17.41258056
Au       8.98110003      15.98495172       9.43727247
Au       9.42749222      16.53035508      19.94268425
Au      13.99287269      12.89176008      16.29002050
Au      11.34005399      15.22505080      10.69100388
Au       3.00839772      16.16386939      13.68699131
Au       5.60812144      12.20813440      14.50590615
Au      10.40808372      17.83281329      10.95343902
Au       9.06182544      19.96606265      12.04352304
Au      14.16866592      18.64255948      13.72427699
Au       7.11997217      10.10973750      13.43561288
Au      13.52241640      14.61711581      18.38261948
Au       4.18503217      14.32737028      15.48529946
Au      10.18978553      21.16322586      14.28228304
62
Properties=species:S:1:pos:R:3 functional=PBE motif=cage pbc="F F F"
Au       3.13965162       2.28115138       2.03877077
Au       3.13965725      -2.28115367       2.03870199
Au      -1.19921041       3.69100453       2.03867861
Au      -3.31387611      -2.40771363      -2.08253208
Au      -3.31386876       2.40769213      -2.08251407
Au      -3.88087709      -0.00002269       2.03857358
Au       1.20790882      -3.71748570       0.68360145
Au      -1.15938681      -3.56828933      -0.71686200
Au      -3.16222547      -2.29747772       0.68352795
Au       3.03537229      -2.20529346      -0.71670522
Au       1.88199186      -1.36728427      -3.06787904
Au      -0.71877073      -2.21233076      -3.06793096
Au       3.90873359      -0.00002561       0.68358413
Au      -2.32612554      -0.00000647      -3.06799429
Au      -3.75192715       0.00000748      -0.71685187
Au      -3.16221735       2.29748048       0.68345247
Au       1.88200148       1.36726231      -3.06787488
Au      -0.71877164       2.21230224      -3.06794134
Au      -1.15940117       3.56827033      -0.71684729
Au       1.20788727       3.71748090       0.68363283
Au       3.03537912       2.20526748      -0.71675141
Au       1.26585788       3.89572544      -2.08248218
Au       0.00014109      -0.00001320      -4.63800294
Au       4.09631675      -0.00000760      -2.08236896
Au       1.26584473      -3.89574497      -2.08245537
Au      -1.19924870      -3.69099774       2.03873591
Au       3.16219938       2.29751643       7.52703782
Au       3.16219674      -2.29750423       7.52694796
Au      -1.20786171       3.71750034       7.52696445
Au      -3.15927451      -2.29541366       3.41360148
Au      -3.15928270       2.29540941       3.41366740
Au      -3.90872977      -0.00000538       7.52681474
Au       1.19929142      -3.69098304       6.17187657
Au      -1.20677302      -3.71410902       4.79673726
Au      -3.13970247      -2.28108559       6.17178405
Au       3.15929215      -2.29538228       4.79697901
Au       3.88087111      -0.00003094       6.17185265
Au      -3.90508415       0.00001414       4.79683643
Au      -3.13968294       2.28110714       6.17172509
Au      -1.20678205       3.71410111       4.79678953
Au       1.19925247       3.69100381       6.17189843
Au       3.15930553       2.29537664       4.79686993
Au       1.20677084       3.71409852       3.41362575
Au       3.90509257       0.00001316       3.41381084
Au       1.20673880      -3.71411634       3.41368084
Au      -1.20788796      -3.71748571       7.52703520
Au       3.31388033       2.40769765      10.29303541
Au      -0.00014070       0.00001171      12.84852278
Au       3.31388587      -2.40769564      10.29307754
Au      -1.26585444       3.89573355      10.29295783
Au      -4.09633115       0.00001528      10.29293290
Au       1.15935378      -3.56828856       8.92734845
Au      -3.03534913      -2.20530937       8.92725252
Au      -1.88199043      -1.36727450      11.27839918
Au       0.71875590      -2.21230390      11.27846257
Au       3.75192544       0.00002177       8.92742056
Au       2.32613668       0.00001412      11.27850651
Au      -3.03535166       2.20531706       8.92727365
Au      -1.88199390       1.36729593      11.27839055
Au       0.71876744       2.21231638      11.27845915
Au       1.15938824       3.56828957       8.92732091
Au      -1.26585174      -3.89570954      10.29294780
64
Properties=species:S:1:pos:R:3 functional=PBE motif=cage pbc="F F F"
Au       5.91716574      19.90237450      12.43174140
Au       4.23631586      20.65777026      19.81445866
Au      12.01961285      23.24514521      14.64894961
Au       7.52559594      17.77142682      13.33962728
Au       7.40846605      24.20671814      15.58046171
Au      11.16525458      20.73266377      13.99251763
Au      12.99180336      21.04184054      16.03843641
Au       8.56960190      20.31904655      13.15865009
Au      10.25946935      18.20734377      13.49897173
Au       4.41409433      20.71438813      14.56880707
Au       4.97474767      18.00408352      14.24691634
Au      13.09059867      16.32664225      16.49104904
Au      11.92409426      16.07120017      13.93168556
Au       9.17984721      15.81069644      14.35173362
Au      12.62117117      18.55565556      14.94922307
Au       6.55123603      15.87687173      15.11269986
Au       8.30653295      14.19063811      16.43870699
Au      13.80046099      18.83584732      17.47265088
Au      10.99527467      14.52948387      15.98711246
Au      13.40784252      14.45980572      20.90251717
Au      10.21508337      12.75525058      17.93664022
Au       6.02937637      15.00342355      17.68656192
Au      13.84323791      21.36085708      18.62383153
Au      12.39760824      14.43228099      18.34290186
Au      13.68641895      17.04012289      21.82120651
Au       8.20753156      14.16149922      19.20098925
Au      10.67608069      13.85173007      20.42457647
Au      11.34323424      15.62963470      22.37689795
Au      13.83149116      16.63290472      19.12157295
Au       8.70297841      15.45268875      21.62132527
Au       7.03028372      17.59989443      22.19255058
Au       6.28281824      15.70798948      20.33600815
Au       3.79948058      15.91913701      19.05924282
Au       4.18102738      16.57523046      16.39184062
Au       2.68096732      18.82490825      15.59778532
Au       3.55568600      21.01445388      17.13951099
Au       5.51689281      25.38388332      17.22684868
Au      10.14083465      24.50897779      16.21648794
Au       3.44993568      18.52345054      18.24365283
Au       4.68059622      23.07839620      18.59503791
Au       4.81842149      18.02188506      20.57307320
Au       5.74737074      20.05084376      22.09102643
Au       9.58368485      17.49003980      23.25615256
Au      10.82993054      19.91925233      23.79671782
Au       6.37099516      24.89259867      19.79532316
Au       7.72795524      24.12619774      22.09575250
Au       6.65866125      22.14511940      13.94206075
Au       4.83161988      23.11215033      15.84533615
Au      14.39339089      19.12506013      20.16034293
Au       8.10227721      19.79109987      23.48980539
Au       9.29697934      22.78210038      14.20892121
Au      14.47472943      21.67118998      21.31434067
Au      12.38366345      23.36707339      17.39256141
Au      12.25002413      17.55158660      24.15973556
Au      10.65255014      24.88611460      18.92240843
Au      12.00041300      22.06637012      22.47435671
Au       9.39363222      22.20289201      23.22488784
Au      12.61561783      23.33450981      20.10266542
Au       8.74096087      26.11446821      20.50770620
Au       6.64803808      22.16763743      23.66352456
Au      13.34288021      19.61878557      22.70307982
Au       5.52945202      22.65770431      21.18022330
Au       8.21875794      25.58640073      17.82758030
Au      10.45428214      24.18059649      21.58651203
65
Properties=species:S:1:pos:R:3 functional=PBE motif=cage pbc="F F F"
Au      10.09536119      14.17305126      16.02115250
Au       4.11977892      19.23032093      21.32508085
Au       9.03353382      21.24273297      14.53984512
Au      13.82243063      16.40438645      17.86530846
Au      11.49955286      17.71523423      13.93499571
Au      13.02225901      20.95200601      17.06679307
Au       8.03113522      22.95337205      16.36055842
Au      13.19392148      18.37723403      16.06449699
Au      14.57944480      19.03252500      18.35174130
Au       8.12565069      15.07224285      14.37513870
Au       9.04459017      17.04878226      24.82966323
Au      10.73408467      22.35335003      16.43125651
Au      14.69065992      17.15732555      20.38328939
Au       9.48508026      13.51113989      18.65097169
Au       9.63335939      24.08321125      18.30294717
Au       6.86472335      12.92079441      19.30598612
Au       7.45758107      13.89850634      16.77589668
Au      15.75335892      19.61230508      20.91872885
Au      11.99521037      14.32589931      18.01004644
Au      13.91335152      14.58402301      20.00081685
Au      11.61540971      17.54009286      23.99606289
Au       7.45007128      15.51818762      23.21540521
Au       6.96515232      24.88949874      18.03765400
Au      11.27597290      14.06418769      20.68584346
Au      12.15038366      23.02303349      18.68202702
Au       7.06679080      21.86830133      24.06452916
Au       7.86381341      19.50695958      25.18836860
Au      13.92179872      21.17239760      22.28717419
Au      12.72624111      16.01889312      22.04971914
Au      12.27267888      20.21176537      24.28529873
Au       4.08761891      21.24681321      19.46775418
Au       9.77104411      21.35160378      24.53450007
Au      10.47680254      19.08070664      26.05321255
Au       8.56115164      14.05962524      21.19819813
Au      10.21836115      15.37447261      22.93110703
Au       5.97728610      14.96918503      20.92556248
Au       6.32097242      16.70870439      13.00791031
Au      10.77957925      15.06283851      13.41922852
Au       5.20468095      16.99613310      22.57996130
Au       4.16317450      16.80209986      20.00966925
Au       6.29075173      17.22607560      25.14088356
Au       6.32405232      24.13698735      22.60317171
Au      11.66427956      22.56692641      22.94277521
Au      10.81243954      24.11521153      20.84017779
Au       2.70822109      18.91355741      18.91227189
Au       5.61197654      19.49656247      23.63360944
Au       5.78146585      15.78067362      15.61231540
Au       5.34264049      15.00568293      18.22631085
Au      14.19370314      21.43418998      19.53178714
Au      13.83346115      18.48669682      22.66328079
Au      12.29226031      15.77654317      15.67989050
Au       5.35463728      18.42766039      14.99614018
Au      11.63268751      20.27419189      14.80297395
Au      13.53200165      23.62537403      21.07420107
Au       4.41826550      20.03475459      17.01157258
Au       5.63077407      23.43994622      20.01723512
Au      10.09342730      19.70774425      12.52275237
Au       6.41526165      20.94943290      15.37921288
Au       4.20310549      17.29675822      17.27557891
Au       5.14842505      21.66427093      22.04206851
Au       9.03537838      23.36590255      22.84184291
Au       5.51503131      22.54520888      17.44865465
Au       9.06538758      17.11120637      12.78741695
Au       7.48822235      19.22395601      13.44049687
Au       8.11765682      24.51441810      20.53454752
66
Properties=species:S:1:pos:R:3 functional=PBE motif=cage pbc="F F F"
Au       9.09205986      12.90290785      18.51291280
Au       9.93903914      14.45672877      23.67591428
Au       9.67963346      23.73679494      18.20780977
Au      13.85619586      17.52998849      22.08487881
Au       6.35811131      15.19022025      15.93012080
Au      12.56110732      16.81056056      14.18518639
Au      13.03027042      17.94135540      24.73623890
Au      12.19456274      24.10812977      19.44664139
Au      13.39616683      14.48521764      15.40929092
Au      11.25593740      13.54638779      16.92267267
Au       5.22305009      15.50042528      21.23251698
Au      13.66717148      21.88294119      18.70754462
Au       8.17247525      20.47768978      24.33032963
Au      14.29734432      19.41088389      17.69398670
Au      13.96124926      16.97131040      16.56555806
Au      13.36489672      14.81859886      18.16737204
Au      12.46774379      15.58704537      23.46586234
Au      10.37806187      21.52842286      23.00971981
Au      12.58474847      19.89224944      22.86348320
Au      13.27260815      15.12454582      20.87633087
Au      14.13427762      17.23505766      19.32579956
Au       6.93992175      13.65924294      20.09828525
Au       7.48499057      23.30796465      19.77647518
Au      10.64955051      19.40243661      24.78665517
Au       5.26887384      22.75748080      21.34066337
Au       9.38251410      13.16249375      21.27868919
Au       5.40505741      15.95518675      23.96631877
Au       6.22065974      18.55443468      24.55332506
Au       8.01192965      15.78966788      24.97763407
Au       4.47563175      17.59138502      19.48985660
Au       4.56158093      20.14950223      20.41051099
Au       7.35158216      14.42204521      22.67409692
Au      11.95772650      13.13880156      22.36383099
Au      10.56510370      16.69617445      25.18425000
Au      11.56111281      13.33171681      19.63242674
Au       5.30070997      15.18432983      18.48449239
Au       7.11268649      22.82740345      14.25727422
Au       5.37208980      21.53008055      15.97059179
Au       5.85397635      20.57227161      22.81001499
Au       6.56397440      20.12532251      13.90660727
Au       8.48179873      18.31749768      26.15293473
Au       4.65568009      17.19807397      16.73533260
Au       7.25874998      23.18546434      17.04306453
Au       5.23871102      22.15985625      18.65015023
Au       4.13393626      19.29006702      14.94670306
Au      10.43872030      16.54837750      12.41388886
Au       8.65595809      13.70499338      15.90073343
Au      14.19534162      21.68728346      16.01984883
Au      10.01029516      23.36108585      20.94014716
Au      13.36612612      19.26672709      15.06089401
Au      12.40071339      21.95681747      21.15526320
Au       9.15973453      20.96010654      13.69293841
Au      13.89848825      19.73786485      20.43469134
Au       9.55503110      22.95466803      15.54034224
Au       6.06951141      16.77733141      26.58700453
Au       7.87100090      22.37864293      22.34751091
Au       6.52177407      12.88877551      17.49481197
Au      11.09870921      19.03154933      13.44893586
Au       4.86547362      18.05969651      22.17417176
Au      10.78037398      14.71787152      14.49182193
Au      11.94313090      23.02961645      16.87952372
Au       8.31272170      15.78090916      14.08349762
Au      11.68915675      21.39552133      14.68214496
Au       6.20349155      17.48759410      14.44562085
Au       8.44848404      18.35013852      13.00072501
Au       4.27258879      19.71893555      17.71366968
68
Properties=species:S:1:pos:R:3 functional=PBE motif=cage pbc="F F F"
Au       9.95779432      24.33157148      22.69380213
Au       5.06380940      16.09267080      16.35714032
Au      13.03540341      17.87526274      15.59625396
Au       8.18864240      13.41527247      22.30036400
Au      11.22223394      23.05257034      15.72477428
Au      13.68994095      22.40733883      16.81650730
Au      11.19558924      22.07581583      23.63259086
Au       5.96684422      22.96782580      14.90618793
Au       6.16803250      17.58674452      14.28456860
Au       9.11087053      14.37728173      15.64863575
Au       9.96613673      21.22458363      14.05905494
Au      13.88359470      19.72392085      17.46539052
Au       3.67687300      17.46535492      18.23507452
Au       7.07947619      15.02908215      24.18202147
Au       8.76545132      16.65077643      14.10954809
Au       7.03024896      19.78770469      23.69136091
Au      13.02587500      20.70610162      21.96055792
Au      13.53522376      13.48764844      21.19741745
Au       4.61697794      19.55446285      22.32346149
Au       8.17749948      19.25969958      13.43496447
Au      11.55398479      12.73242697      19.39410871
Au      12.39604541      15.39422272      22.82560177
Au       7.10212072      13.39047222      19.72753616
Au       5.85730112      17.32300497      23.22907133
Au      13.99478703      18.92236925      20.09747588
Au       9.83173333      15.07504043      23.78851572
Au      10.92579212      13.19997831      22.05686234
Au       3.99185108      21.47050357      16.06497177
Au      11.50369904      13.90553952      16.87802436
Au       6.66539097      14.88381880      14.46144982
Au       5.22591010      15.32585117      19.01638935
Au      13.36551624      17.99828958      22.63274916
Au       4.19817385      18.69458519      15.82091917
Au       2.24937849      19.75706384      17.43154490
Au       4.42127128      17.18002128      20.87354571
Au      12.46545195      19.82372209      24.50011067
Au       9.18836983      12.94215325      17.98200138
Au       3.21699266      19.52103568      19.98268710
Au      11.15456777      17.42035929      24.18801187
Au       5.86369576      22.00053908      22.44718649
Au       3.31318895      21.88095832      21.45424023
Au       5.99653457      15.04523775      21.63057169
Au       8.68498689      23.52595088      14.81898443
Au       5.73973786      20.30628636      14.23406828
Au      12.27287920      20.50498211      15.34993347
Au       9.75424601      24.56387575      19.93705931
Au       7.20231510      24.71813999      18.82300766
Au       3.42505172      21.96759723      18.68898317
Au       8.42728284      22.12974481      23.35322840
Au       6.98555721      25.26773274      16.11412645
Au      11.83451526      23.08580355      21.10367837
Au       5.07309051      23.71203961      17.36959782
Au       8.40439680      17.44328889      24.26427696
Au       9.71210458      19.84166764      24.30270406
Au      11.28236171      15.89665234      14.90589725
Au      10.74158587      18.55827531      14.20876078
Au      11.78090896      23.60611082      18.38212447
Au      14.08257708      17.06140141      18.09119090
Au       7.52774238      23.96355087      21.43785551
Au      13.99997951      16.19863887      20.70205250
Au       9.21218781      11.69404199      20.45252336
Au      13.63326641      14.36520012      18.60588977
Au      13.76515516      15.25877590      16.02613984
Au       9.46095272      24.59101069      17.22361203
Au       6.79497235      14.05031813      17.10311786
Au      13.37143109      21.55825622      19.43408428
Au       7.53142425      21.93779335      12.87496018
Au       5.15377793      23.49519560      20.14978160
70
Properties=species:S:1:pos:R:3 functional=PBE motif=cage pbc="F F F"
Au      10.39134060      23.79705856      22.53112380
Au       7.13763358      15.80848452      13.89955058
Au      11.19850902      17.44797906      13.76386125
Au       5.05218818      17.50748674      14.39366740
Au       3.32780155      21.99225380      14.05719910
Au       4.86315332      23.35878713      18.48854693
Au      12.88650252      23.57686731      21.28412715
Au       3.73006977      21.01590754      19.39861927
Au       3.42978463      21.71387767      16.80998114
Au      11.25827979      26.64753253      17.97323994
Au       4.97198502      23.65909076      15.70722540
Au      11.98216895      20.08218221      13.39549524
Au      11.84935166      16.23292947      16.14832479
Au       9.67597668      19.19006081      12.26255824
Au       8.16544981      19.13706012      24.34831184
Au       9.11846464      16.49388449      12.10489293
Au       8.10255943      23.67698045      12.11056365
Au       7.50733725      20.93720531      12.11284197
Au       6.76066437      24.98175407      17.31968421
Au       7.17830284      15.28307601      20.88283967
Au      10.01517167      24.27935041      13.98874071
Au       7.72509420      13.72627354      15.62522826
Au       3.94735241      17.42740512      16.94834677
Au       9.77005382      15.28317844      14.54855452
Au      11.91575076      15.45557269      18.77855351
Au       3.76010494      18.27450699      19.56630756
Au      14.47865425      21.41831955      21.88121910
Au       4.60207499      19.83545240      21.68922509
Au       2.13184495      19.40726094      17.64603524
Au       5.79562761      22.78154875      13.24096493
Au       3.28517000      19.46831671      15.16070330
Au       5.28205463      16.06306853      18.98029187
Au      11.09115429      25.46400825      20.45895362
Au      13.59962696      22.72695642      16.61250697
Au       7.07995453      18.27110736      12.61249238
Au       9.65746284      16.86229642      24.82852872
Au      14.16873530      19.43692720      19.92846634
Au       9.24931454      25.66635882      16.27070267
Au       9.62280450      14.40383753      19.89813917
Au       7.65965680      23.35650145      22.35230167
Au       7.39110034      14.47929894      18.27407804
Au       6.70605972      24.62789971      20.06668766
Au      11.92379055      14.61060076      21.44270256
Au       9.92129701      14.51998018      17.15688642
Au       8.78913538      25.94941646      18.96372334
Au       8.65592245      25.82309818      21.73376921
Au       5.79767790      15.58500560      16.29417766
Au       5.14103504      20.03210111      13.23993736
Au       5.48773890      18.60178493      23.98664568
Au      11.69317430      16.89061267      22.98402939
Au       7.33752090      24.59273203      14.65397580
Au       5.41938181      22.40687585      21.07123739
Au      11.82574936      24.74445054      16.02611888
Au      13.16610360      18.49907504      15.36321929
Au      12.25288293      22.71864754      14.18900961
Au      13.14831348      17.00701823      20.68591581
Au      13.45259893      17.57607773      17.99366698
Au       5.30229561      17.18353851      21.53647585
Au      10.12065092      21.88914985      12.58482458
Au      14.06632706      22.08394927      19.22800336
Au       7.33452064      16.67721733      23.27802844
Au      12.79814455      24.41707713      18.61754088
Au       9.47107899      15.28007238      22.49959896
Au      11.97427875      21.60005414      23.03405713
Au      10.87669673      19.29952296      24.05514060
Au      14.27475981      20.11985445      17.28060447
Au       9.30681969      21.56697545      23.71124207
Au       6.60409677      21.03390786      23.18717999
Au      13.17117885      19.12034145      22.50109815
Au      14.30247330      20.91727020      14.62159228
72
Properties=species:S:1:pos:R:3 functional=PBE motif=cage pbc="F F F"
Au       4.52571916      18.15258484      15.85449915
Au       8.60854455      25.01144544      18.31943836
Au       7.03761442      13.24395199      15.42514040
Au       3.38763121      18.90846122      18.26722720
Au       9.75782156      13.77636955      15.11632849
Au       4.55153386      16.41469595      18.00389303
Au      15.02019072      18.69751629      15.35222437
Au       4.65472032      18.82018151      22.80619025
Au       5.47045093      15.15405933      20.28577235
Au       5.62731407      20.27628912      14.43001573
Au       6.43495676      17.70779698      13.90955230
Au      12.62157356      20.09631059      14.83402171
Au      10.56061145      16.02017993      13.71399764
Au       6.31675943      14.27599269      17.87252761
Au      11.42532888      12.61087450      16.99755009
Au       4.61936548      16.01767348      22.75927435
Au       8.73761125      12.98942014      17.58307892
Au      15.11714090      18.72246283      18.13805991
Au      14.04120268      16.55101976      16.84415293
Au      10.62968845      13.42793933      19.51079384
Au       6.66079445      17.37495274      23.99960552
Au       3.50199390      20.16590414      20.74427073
Au      12.80271758      17.34211422      14.48976704
Au      12.43514968      14.88057139      21.00166728
Au       7.21393993      15.11781942      22.42990437
Au      12.82985588      14.60627878      18.29582149
Au       7.92591985      13.82806273      20.07923610
Au      11.82366228      15.40672202      23.62481883
Au      14.01289442      16.69804709      19.63053217
Au       6.32134251      20.07205124      24.56786133
Au       8.76091799      18.80164565      24.96981728
Au       4.81528706      21.57642643      22.73522697
Au       2.37024306      21.52400917      18.62218631
Au       3.76113390      20.76680281      16.34452150
Au       4.90340872      22.91336429      14.95521163
Au       7.59241123      22.19037997      14.67612650
Au       8.15330975      19.83257359      13.40432685
Au      10.18685630      21.33281995      14.52155884
Au       4.11483238      22.83521024      20.35910958
Au       4.35257758      23.16149589      17.65345206
Au       6.72433309      22.76329911      24.31163360
Au       6.01516868      24.62344583      19.27408731
Au       8.33517072      21.30920713      26.02215615
Au       9.83247360      14.53051774      21.89420719
Au       6.78957977      23.94352022      16.66521840
Au      13.74386037      21.89187867      21.13836883
Au       5.63887817      15.65209885      15.56020800
Au       8.64776908      17.38833857      12.24889964
Au      12.22483382      14.88142730      15.60092771
Au       3.96158808      17.46913996      20.50165434
Au      10.71077347      18.79211843      13.42395458
Au       5.91536993      24.01461349      21.99920712
Au       7.86741133      15.35235874      13.89505625
Au      10.21602997      24.82633400      22.39505740
Au      15.64254509      21.19321589      19.23909069
Au      14.37014131      19.22762526      20.74126549
Au      14.32512208      20.96495822      16.77364055
Au      12.78837366      20.01459106      22.89411360
Au      12.05624781      22.44010992      16.20181675
Au      13.15060211      17.33293067      22.18098564
Au      11.25592733      24.30959843      18.05740744
Au       7.96362512      25.54532514      20.94392648
Au      10.71420332      20.70875654      24.61113303
Au       9.20826015      16.30906776      23.90338289
Au       7.76455260      25.24382830      23.68337597
Au      13.48624008      22.83102321      18.55738351
Au       9.50226158      23.15171677      24.36989899
Au      11.83280321      22.63099846      22.97704548
Au      11.30144966      18.07321976      24.14545922
Au      10.46945453      26.18444772      19.97497905
Au       9.48902314      23.52591634      16.12211855
Au      12.17914277      24.09386817      20.64605080
74
Properties=species:S:1:pos:R:3 functional=PBE motif=cage pbc="F F F"
Au      14.98677110      12.56926257      21.42995360
Au      13.18728610      15.56605163      13.22161426
Au      14.77777471      22.49022993      17.01379782
Au       8.42923478      23.82402400      16.33567377
Au      12.23729026      12.31040716      21.25983749
Au       8.98629481      15.13678265      14.50011810
Au      15.02529593      13.63454239      16.83464846
Au      10.31189741      25.78235028      16.95309360
Au      15.87229562      14.14901773      19.36775024
Au      10.62560594      15.37683993      12.22812378
Au       9.24492770      17.41851911      23.73703259
Au      11.36141318      22.53484779      12.74408177
Au       9.16911118      17.53215091      13.14278965
Au      15.30596160      23.57112990      21.66641045
Au      12.57007436      24.01731931      21.61195292
Au      14.90496922      20.43964014      15.11262850
Au       6.63531797      21.08906148      20.55622161
Au       7.16042472      17.13955203      14.96252992
Au      12.42477289      12.65165716      16.56436140
Au      12.14227737      20.86517151      25.19011509
Au      11.33890164      13.79182114      14.36120362
Au      15.29220341      15.63057906      14.91085121
Au      10.18895629      20.05481542      12.90349427
Au      15.96146272      22.03626574      19.47087602
Au       6.93550482      21.59447362      15.90186766
Au       5.44686353      19.27626687      15.54122642
Au      11.33275312      15.60402897      24.08891427
Au      16.18492070      18.06358931      15.82158489
Au       8.43655118      21.94334511      22.44388716
Au      15.72477416      18.03716795      22.08343132
Au       7.03490359      13.83581659      21.37533956
Au      10.92154558      12.87686494      23.65828306
Au      13.89169573      16.68900051      23.68885003
Au       9.84970937      24.11560064      21.39580278
Au       8.74085887      24.75647666      18.93611607
Au       6.80169143      15.73332756      19.41519688
Au       6.35555025      18.39501548      20.12668078
Au       7.57535721      15.15007441      16.84361968
Au      15.63615456      20.81621957      21.96424646
Au       7.75286517      19.70620260      14.07726796
Au      14.32634534      18.02800907      13.85192037
Au      16.83116662      16.67313315      19.93140552
Au      13.37121710      14.06267767      23.08811601
Au       7.13207341      23.81571306      20.92679308
Au      14.09322297      19.44688739      23.77744931
Au      16.67409696      15.76518979      17.30598234
Au      12.71100890      24.31019765      16.91445825
Au      10.95871222      22.61872272      23.39346767
Au       9.58147290      12.78215952      21.21567711
Au       9.71521803      13.39804513      16.54769679
Au      11.75396800      18.22250916      24.57636876
Au      14.06501969      24.00460137      19.25246379
Au      14.03790089      13.18506861      14.32874067
Au      11.86323633      17.86683048      12.54626324
Au      12.91762820      20.30033675      13.23318765
Au      11.49568035      25.01158027      19.31627165
Au      13.70084591      22.19159236      23.37361886
Au       6.17251496      17.50158314      17.50175072
Au      18.03367136      18.09924028      17.85616102
Au       8.34795409      13.49477012      18.90463091
Au      15.44318839      15.31889828      21.83869544
Au      10.81708996      24.06164388      14.91456669
Au      16.43972789      20.33591454      17.38937862
Au      10.90245925      12.38432310      18.81698657
Au       8.94383349      14.73771135      23.12644914
Au       9.83054439      20.10622403      23.88795620
Au       7.27615625      16.57739153      21.99324445
Au       8.91768727      22.21208435      14.11010984
Au       5.91589619      20.21883874      18.08787491
Au       6.85307728      22.79162470      18.37212188
Au       7.70576865      19.27956670      22.36920214
Au      13.20043377      22.57857087      14.80915333
Au      13.70724297      12.44729223      18.96026766
Au      16.82010344      19.42903895      19.95022974
75
Properties=species:S:1:pos:R:3 functional=PBE motif=cage pbc="F F F"
Au       9.23839677      28.29222006      29.49472647
Au       3.76453429      28.74187166      33.43465829
Au       6.95319583      25.25091294      26.63325837
Au       4.41307106      24.22193946      26.45717070
Au       2.72749836      25.30983427      24.53436401
Au      -0.12041183      26.09828788      32.77902517
Au       7.91885302      25.89304751      29.16242807
Au      -1.66752982      30.46056049      24.12313283
Au       2.18499095      31.02998788      33.20486194
Au      -0.93796099      28.63827834      22.14822590
Au       5.03491753      35.69071984      28.22146694
Au       5.54461408      36.08785503      25.54738401
Au       1.79349482      29.00871598      21.75528816
Au       8.03547877      29.26065852      25.03554981
Au       6.50645205      29.01492404      33.21280171
Au       2.64050746      26.27190627      32.85926331
Au      -2.75976869      31.40912850      28.65114113
Au       7.88652935      31.90989848      25.77156313
Au      -0.78815562      26.49491726      30.07349575
Au       7.86890737      27.14483781      31.64678301
Au       8.40510537      32.40536807      31.07089826
Au      -1.58221024      28.28968204      32.03629977
Au      -1.24368910      27.03508145      27.41277382
Au       7.66107736      31.51815153      33.60305203
Au       0.10443391      25.50265381      25.50139260
Au      -0.42254802      30.79146775      32.35471422
Au       7.12699934      34.31010023      26.93479005
Au       6.83624749      24.61348120      31.38296798
Au       2.03400381      35.65374901      31.90509563
Au       4.33390501      32.55688082      22.66336523
Au      -2.99646014      30.49847262      31.25375007
Au       4.38057352      29.83139753      22.06489127
Au       9.19456742      30.06036801      27.36016724
Au       6.40275640      30.98286548      23.61084481
Au       8.70707139      29.73234004      31.75048085
Au       4.48621057      35.02289922      30.80249199
Au       0.93390549      35.03372232      24.79604514
Au      -2.21730515      32.25447810      26.11773438
Au       3.44894964      33.50791307      32.91919435
Au       1.39707675      24.94886029      30.77425762
Au       0.36631757      35.63048304      27.43298080
Au       1.68909118      33.38571199      22.71688530
Au       6.21743179      28.24074582      23.24250647
Au       5.33901160      26.59959505      32.66447876
Au       1.75206184      23.44061216      26.31806292
Au      10.29894776      30.86303474      29.77397588
Au      -1.17129912      27.82344672      24.81223664
Au       0.40634341      24.94499002      28.20297539
Au       0.14520830      31.19495403      22.20746704
Au      -1.69639099      34.97116878      25.69959270
Au       6.13087369      33.37707409      32.23611700
Au       8.66994952      32.61302510      28.35931587
Au      -1.48196329      32.74553185      30.70668899
Au       5.68965520      24.28641548      28.87876854
Au       8.04886099      26.55326063      24.42073868
Au       2.91145195      36.04257383      26.47300912
Au       5.40057598      25.80743361      24.40380328
Au       0.78373405      33.21009649      32.20505339
Au       6.04589483      33.55673946      24.52203665
Au       8.68317561      27.36853796      26.97751712
Au       6.88106489      34.26376813      29.70271233
Au      -2.21638735      29.54271843      26.67223460
Au       0.91118578      26.89422528      23.24599810
Au       0.07766110      34.92089197      30.09981245
Au       4.09833559      24.65978824      31.12762041
Au       2.94479062      23.89866303      28.76555935
Au       3.58080130      34.79117140      24.11061529
Au       2.53831154      31.50579107      20.83063836
Au      -1.68355754      33.93931337      28.24896792
Au       1.02126564      28.56395276      33.11752964
Au      -2.23633821      28.72084910      29.31446563
Au       3.64441852      27.26688094      22.84625831
Au       2.44597856      35.98436758      29.17900385
Au       4.88150108      31.24342917      33.47609955
Au      -0.85229120      33.11932391      23.85457281
76
Properties=species:S:1:pos:R:3 functional=PBE motif=cage pbc="F F F"
Au       9.89534197      24.22409189      13.26375183
Au       4.59589525      20.97151356      23.83412665
Au       3.36599518      23.45700989      14.84372620
Au       5.96651810      16.64389414      22.45672318
Au       2.48832515      18.97336031      20.35902237
Au       3.75600779      22.90050897      21.99001544
Au       7.87792052      22.66544990      12.32393946
Au       4.65742789      16.84222774      14.31825672
Au       5.26867771      23.51454983      12.79907150
Au       2.65728637      18.22160035      15.69836545
Au       6.75013512      25.97231503      16.20850832
Au      10.46687846      23.66114900      21.65018529
Au       2.45828868      21.69998852      19.91791233
Au       2.68892774      22.66828682      17.39477360
Au      13.89358059      16.60390360      16.69491924
Au       3.08625038      21.82132266      12.65479932
Au      11.23185825      15.95036471      16.48487486
Au       2.46737830      20.90947427      15.23284482
Au       3.09400121      15.53267065      16.14924623
Au       6.24547854      18.25078305      12.59998987
Au       7.25501183      15.95655716      13.89191679
Au       3.88321966      19.31327364      13.47033665
Au       2.68536152      17.26461444      18.28030493
Au       2.20006445      20.66582182      22.49830444
Au      11.85380695      25.86734183      14.26316759
Au       9.95844078      16.43887846      14.14299271
Au       9.76577622      15.52713706      18.77988038
Au       7.16114211      14.68291670      18.52156741
Au       3.80517577      16.58633639      20.72726393
Au       6.39155316      18.85849523      23.99003978
Au      12.26012887      16.67793207      18.95558430
Au       8.59999317      15.26999786      16.26750123
Au       8.95267064      19.42501033      24.81599314
Au       4.41455337      15.08160353      18.47384376
Au       5.87071088      15.13284544      16.10727173
Au       2.16134249      19.96043430      17.79037416
Au       8.02201801      23.68556953      22.85948474
Au       3.94221507      24.01856430      19.48661335
Au      11.36466217      26.20787316      16.99847610
Au       8.78136612      26.12273029      18.00401472
Au       5.85851998      24.54284170      21.39673777
Au       6.22830611      25.47894590      18.86017756
Au       3.99595857      18.54962652      22.67387391
Au       7.23189144      21.50346620      24.40536234
Au       8.57056088      17.41652477      22.97205925
Au      14.15114047      18.61434783      18.53200177
Au       5.50465627      23.59439362      24.00011270
Au      11.97103609      21.33525554      21.70194489
Au      10.75188431      19.09167025      22.75698962
Au       5.72361939      20.91779236      12.17085470
Au      12.56494777      18.78870869      20.76604612
Au       4.32777154      24.87439643      16.94338901
Au       8.67231596      17.20328097      11.85536690
Au      10.50972250      16.93361034      21.04435862
Au      14.56691471      23.13603939      18.13020139
Au       5.62185357      14.46429929      20.82347946
Au      12.82628583      23.50058917      20.27206232
Au      14.19352180      21.93044122      15.60856253
Au      10.42763871      21.59285932      12.66029197
Au      12.35988352      17.69271493      14.63258366
Au      12.60384405      20.38765723      13.93506846
Au       8.10144685      15.62301266      20.97375350
Au       9.28841290      26.10879868      15.24793771
Au      13.41591077      24.53617083      16.06437697
Au       8.40121719      25.22067969      20.59330958
Au      10.92652840      25.44216701      19.59423481
Au       7.32600406      25.07800466      13.61919737
Au      12.32389042      23.11891920      13.97271633
Au      14.29056339      19.20859356      15.79395200
Au      10.63285789      18.85073201      12.86338623
Au      13.95538159      21.00975020      19.82303610
Au       4.74418194      25.80064179      14.33136046
Au       8.29431120      19.97292068      11.96058375
Au       9.81059952      21.64030794      23.38515826
Au      13.51242710      25.60725514      18.61421540
Au      15.69290952      20.70657768      17.64099255
78
Properties=species:S:1:pos:R:3 functional=PBE motif=cage pbc="F F F"
Au       2.30456226      -3.07294241       3.45221312
Au       3.31626410       1.53901404       3.38079105
Au       0.97835685       2.05600567       2.04296570
Au      -0.35922329      -2.37557880       3.27963331
Au       4.20007435      -1.04273329       3.55995160
Au       1.63269874      -0.55823982       2.64164067
Au       4.98519509      -3.64306993       3.93997173
Au       5.26802636      -4.13910611       6.64070733
Au       5.97782410      -1.68318085       5.61152718
Au       2.33631806       4.93305547       6.56867970
Au       1.69567138       3.63586158       4.21953075
Au      -2.85173408      -1.38446821       3.92584842
Au      -2.19757407      -3.92978700       4.65170155
Au       0.41158601      -4.78398263       4.41224693
Au       3.03764176      -5.06593844       5.24575041
Au       6.45798802      -2.24929035       8.28121973
Au       4.21219422       3.38714853       5.23841961
Au      -0.95787627       2.93874684       3.77345091
Au      -0.97637291       0.29619140       2.88138056
Au      -4.30729736      -2.66106569       5.92031286
Au      -1.47100055      -6.42056609       5.59451195
Au       3.52485796      -5.96309686       7.78263599
Au       5.33690080      -4.53872880       9.33674492
Au       6.89442355      -0.11278851       9.99080707
Au       5.52249526       0.95036675       4.88569363
Au      -0.27711303       4.85732044       5.65096268
Au      -2.80437277       3.67721358       5.65075465
Au      -3.14449458       1.36237063       4.23462630
Au      -3.22286724      -4.89941348       7.05743863
Au       1.05157227      -6.29913404       6.66484315
Au       3.91007092      -6.67810331      10.40235262
Au       6.73925110       0.31507074       7.30283114
Au       4.74505733       4.30008170       7.78337209
Au      -2.31654616       5.88716131       7.20030073
Au      -4.59146297       1.77795067       6.58272091
Au      -5.23070899      -0.29773775       4.87850410
Au      -1.15521828      -6.23078751       8.35350908
Au       1.33769478      -6.56139641       9.40675977
Au       6.18509889      -2.56895824      11.02000027
Au       6.39525214       2.44540957       9.05489599
Au       6.68848710       2.93826116       6.37283316
Au      -1.93140377       5.17237666       9.82013263
Au      -3.74322184       3.74772259       8.26598484
Au      -5.30083938      -0.67822689       7.61181845
Au      -4.80193637      -3.23651578       8.54765325
Au       1.87059315      -5.64832481      11.95171150
Au       4.39798274      -4.46823576      11.95198250
Au       4.81613791       4.10827188      10.54513309
Au       0.25573203       5.77054417       8.19589379
Au      -3.67445232       3.34816538      10.96198201
Au      -4.86425557       1.45828887       9.32142911
Au      -5.09508765      -3.72924735      11.22975515
Au      -3.15168576      -5.09113682       9.81921057
Au       4.73812602      -2.15342673      13.36808765
Au       6.82422532      -0.49322868      12.72414070
Au       5.90061149       1.86993360      11.68224984
Au       2.74866342       5.43982717       9.24911446
Au       0.54191997       5.50824951      10.93790165
Au      -4.38414795       0.89216819      11.99106742
Au      -5.14562175      -1.10608418      10.29973391
Au      -2.61876518      -4.17818739      12.36417824
Au      -0.74289193      -5.72407071      11.03393714
Au       4.44526486       0.59344069      13.67690253
Au       3.79104378       3.13873863      12.95095681
Au       1.18188334       3.99303995      13.19045174
Au      -1.44413500       4.27507481      12.35703826
Au      -3.92902363      -1.74139449      12.71692973
Au      -2.60652575       0.25171562      14.04263495
Au       2.55140715      -3.72981995      13.82918490
Au       2.56988663      -1.08725176      14.72129190
Au       3.06449251       5.62951937      12.00814029
Au      -0.10218699      -4.42690717      13.38303737
Au      -0.71104515       2.28194788      14.15050974
Au       0.61513505      -2.84707894      15.55956522
Au      -0.03917480      -0.23279920      14.96092639
Au      -1.72276380      -2.33005291      14.22168545
Au       1.95278624       1.58453949      14.32310361
Au      -3.39165496       2.85207374      13.66273868
80
Properties=species:S:1:pos:R:3 functional=PBE motif=cage pbc="F F F"
Au       1.63836518      -3.67693449       4.71056902
Au       2.95488080      -2.15646144       6.64046660
Au       4.03819209      -2.45020953       4.12934275
Au       3.09805414      -4.49758645       2.51491590
Au       0.44013867      -5.23280716       2.83913521
Au      -2.31197172      -5.08095507       2.49182562
Au       0.21935517      -1.83998822       6.14785007
Au       3.48461630       2.51075432       6.28594986
Au       5.27161200      -0.30803097       2.83780123
Au       4.23358090      -4.79491092       0.00489094
Au       4.40570160       2.17965274       3.67379194
Au       5.24089110       1.84192837       1.09458833
Au       6.02530646      -0.66956739       0.23304200
Au       6.45051779      -3.26227543      -0.64926912
Au       0.55726587      -7.43483150      -1.48485014
Au      -1.89464641      -6.21384438      -1.83330090
Au      -3.66922561      -2.93378699       3.56987033
Au      -2.42102721      -1.43092094       5.50804768
Au      -0.93356092       0.64717549       6.58369235
Au       0.73293020       2.79310630       5.99838645
Au      -1.94995753       2.98930732       5.45209334
Au      -4.59370348      -0.39545102       4.13242533
Au       2.47056691       4.04470822       4.22531049
Au       3.63361178       4.01912935       1.72495177
Au       4.75703156       0.65000986      -4.11283032
Au       5.72936727       1.33113312      -1.58027734
Au       2.58841968      -5.67614241      -2.03515013
Au       0.18108832      -5.52176233      -3.45503098
Au      -3.52306779      -6.48092925       0.37479489
Au      -4.54055104      -4.09224632       1.20035446
Au      -2.80594565       4.61707746       3.35910653
Au      -0.19933479       4.75415801       4.35061579
Au       2.35302321       5.34053430      -0.35220387
Au       5.26955205       3.26949568      -3.46135174
Au       5.65243942      -1.31149885      -2.43450397
Au       2.17524913      -2.55768151      -6.51431859
Au      -3.96496569      -4.46592727      -1.51936329
Au      -2.26205812      -4.14936458      -3.66216867
Au      -5.71236181       1.09160354       2.08746209
Au      -7.09764833      -0.28769134       0.14396648
Au      -1.12457435       6.70437034       2.65323311
Au      -0.23071503       6.22802308       0.11390125
Au      -5.77575736       2.05133509      -0.49416934
Au      -4.59264240       3.55385985       1.51011608
Au      -5.71904198      -0.13248168      -2.22703270
Au      -4.25329348      -2.30099077      -3.17483883
Au      -0.09426860      -3.41730429      -5.16105799
Au       2.63781489       0.07422380      -5.80758057
Au       0.56458293       5.79898278      -2.42992207
Au       4.07275926      -1.96116449      -4.57778180
Au      -2.82742829       5.53466055       0.77464303
Au      -5.04496421       2.40416173      -3.10572402
Au      -2.31721329      -1.78544848      -5.09680307
Au       2.98377145       2.62225606      -4.89306985
Au      -1.31857558       6.04160955      -4.47661884
Au      -2.02195813       0.85317530      -5.94188611
Au       0.57107592       1.88812175      -6.01168782
Au      -1.60777775       3.52964946      -5.57845058
Au      -3.55401757       4.54718367      -3.82892888
Au      -4.17221079       2.55618288      -5.72926893
Au      -4.30222834       4.25178807      -1.16265885
Au       4.51933245       3.70356924      -0.82915232
Au       2.95390003       4.61791569      -2.95373340
Au       2.43867150      -4.18204129      -4.31894729
Au       1.90259804      -6.08174728       0.61463439
Au      -1.11681696      -3.59876662       4.45660182
Au      -2.13817293       5.83503786      -1.84957476
Au       1.77569931       0.36766202       6.69444130
Au      -3.63258862       0.96378514       6.28830291
Au       4.16038849      -0.00661211       5.34894396
Au       5.18309895      -2.84846283       1.73726235
Au       4.52589555      -3.82617180      -2.57498556
Au       0.87431808       4.36922650      -4.76702803
Au       0.05197255      -0.84686334      -6.15031655
Au      -4.24667488       0.09437841      -4.48516846
Au      -5.60378873      -2.44078298      -0.73727938
Au      -5.52552662      -1.68415343       1.93373200
Au       1.39104423       5.56678190       2.23708776
Au      -0.77892560      -6.47238711       0.72114316
Au      -4.20677075       2.36151981       3.96695152
82
Properties=species:S:1:pos:R:3 functional=PBE motif=cage pbc="F F F"
Au      17.65336209      16.98675461      19.38794628
Au      12.17403010      26.28065897      17.95102474
Au      14.05732318      12.47821428      16.02000976
Au       6.08976336      16.91338305      17.48036670
Au      12.97021567      13.47824296      13.73855370
Au      18.92479376      19.33783682      19.99874739
Au       6.06537637      19.42565208      16.22274696
Au      15.40233651      12.08306955      18.41422663
Au       6.02163878      21.43089740      20.53027979
Au       7.27371660      21.67458346      15.13395051
Au      17.87746639      15.95792367      16.83782465
Au      14.81769030      15.10108657      12.54127401
Au       8.26551442      21.75184714      22.06226872
Au      18.71006666      18.53003803      17.32067282
Au       8.45378603      21.43212228      12.63841278
Au       6.06488389      14.58108706      15.97702101
Au      18.49395104      23.18582902      16.18207917
Au      16.78734079      23.28871547      18.40052887
Au      16.55848725      14.57323518      18.88276935
Au       6.58006475      21.62376633      17.79790479
Au       7.41114668      19.17784792      21.43773594
Au       9.48802826      16.24731819      12.04526359
Au      16.91968012      22.40874227      14.04496676
Au       9.02996129      14.78076894      20.54340342
Au      16.96154566      15.31804272      14.29895383
Au       8.07538430      23.07483031      19.60442151
Au      10.71125298      20.74313159      11.18004941
Au       6.89311379      19.41972299      13.58836535
Au      13.34979647      25.03325187      15.73731015
Au      11.74072999      24.30865117      13.64442373
Au      11.35241483      18.03962861      11.07655556
Au       8.74251303      13.70492009      15.93251028
Au      14.91543680      23.11217881      20.41575344
Au       9.66120099      19.52365161      23.00950577
Au      14.43747609      23.62107034      13.64772261
Au      10.00836588      13.34095562      18.35323314
Au       8.91629135      17.03081773      22.15377629
Au      16.60558287      13.53849330      16.34301461
Au      10.09436212      24.65493266      18.75754164
Au       6.07381261      17.08677138      14.75596230
Au      15.25677739      21.55435208      12.04409073
Au      15.72602798      12.83086796      13.82388329
Au       7.75687969      15.09997117      13.81695788
Au      18.54958828      21.20152237      18.04407633
Au      11.52018315      17.48424728      23.05135028
Au      16.52606970      18.71575293      21.23925039
Au      17.95961807      17.82877728      14.76631344
Au      10.54271565      22.07525370      23.59555644
Au      11.56704903      13.68147221      20.62351886
Au      15.60338988      16.12674567      21.02501348
Au       7.16135338      16.79415719      20.03103388
Au      10.25907994      23.50621745      21.23935671
Au      14.02142711      17.36102891      11.23324963
Au      12.65581593      12.65043247      18.34339180
Au      10.09955857      23.40779466      11.63254845
Au      12.55361537      24.53938638      20.09229084
Au       9.15475344      23.52399270      14.27043184
Au      15.96429909      19.24888408      10.61263895
Au      13.31862954      19.99303631      10.83532659
Au      14.81008198      20.75485212      21.94436511
Au      14.14462185      18.07830329      22.38928680
Au      12.74207225      22.55200309      11.73365823
Au      15.92670883      24.18469621      15.91832519
Au      18.40207642      20.47293594      15.37587686
Au       6.16426531      19.15541097      18.97314045
Au      10.32926674      14.14639051      13.66828968
Au      12.38706195      20.07548173      23.06228479
Au      13.10875526      15.52939041      22.00526701
Au       7.62522913      14.72809434      18.24749785
Au      14.52296912      24.80675612      18.22588888
Au      12.12626909      15.55359890      12.07202919
Au      16.51414908      17.28394959      12.48018783
Au      16.95645891      21.29798106      20.32588592
Au      11.33663402      12.88279523      15.92805068
Au      10.60055328      25.00938205      16.07257520
Au      14.29718430      13.81516635      20.25433256
Au       6.79676379      17.04673845      12.08025985
Au       8.77560535      18.88416006      11.59463288
Au       8.37234833      23.52027711      16.88751196
Au      10.50588187      14.89987296      22.87792564
Au      17.27351459      19.88466471      12.96492770
Au      12.76318248      22.60405414      22.02154788
84
Properties=species:S:1:pos:R:3 functional=PBE motif=cage pbc="F F F"
Au       8.02199645      13.90492118      14.71003117
Au       8.31711125      20.48302698      12.22623841
Au      13.10979432      18.63880837      14.10268698
Au      10.65221161      14.55309450      14.13255804
Au       3.87521782      17.38392192      23.12318842
Au       2.51435821      18.47835126      16.09731892
Au      14.76859606      15.27225303      19.85922847
Au      12.92602741      15.95553815      14.85371817
Au      10.10806739      12.09695903      15.27113971
Au       7.96282455      12.41686753      16.99442972
Au       8.56443433      15.97564780      12.99200394
Au       4.05197709      14.67705748      18.45850132
Au       8.42595277      11.83168448      19.65368087
Au       3.26549959      18.74104864      20.79934236
Au       3.28564541      19.99763668      18.33465533
Au      12.17012848      13.65808124      16.25886497
Au      12.85188058      13.49613555      18.95459160
Au      10.55218901      12.28682394      18.00082153
Au      10.85102078      12.67081221      20.69947091
Au       4.38896440      13.42891691      20.91603456
Au       6.23060123      11.40617058      21.29947759
Au       4.20778509      20.09640484      22.98559773
Au       3.54513455      14.64691363      23.26833135
Au      14.41273555      16.38720525      22.38943590
Au       6.09362465      13.55078566      23.08386621
Au       5.71742224      18.62465165      24.78222853
Au      10.77644392      13.85855838      23.19944666
Au       5.32814932      22.55037930      22.72151887
Au      13.03571157      14.10111757      21.62429648
Au      13.05125706      14.94386598      24.28631483
Au      10.44378412      18.94153876      24.92476245
Au       5.88746832      15.94386055      24.33326515
Au       8.33356125      14.69882858      24.20443575
Au       8.54288549      12.67704903      22.26066341
Au      10.60044703      16.17708173      24.73875055
Au      16.38443952      16.61595366      18.05016761
Au       7.99130304      20.13654200      25.14720540
Au       7.00778259      24.77056712      22.50462184
Au       5.44112951      21.33279203      25.20727674
Au       5.89122619      23.51274655      20.23940619
Au       4.09632635      21.38884800      20.53516682
Au       7.16836304      23.84265485      17.82277063
Au       4.87961975      22.26403289      18.03109317
Au      11.12961056      17.02055890      13.07058462
Au       5.97578715      20.58783482      13.72446384
Au       6.09248663      22.63895172      15.59358971
Au       4.04261894      16.14520831      16.11893778
Au       8.48163622      24.43080761      20.16554128
Au       8.66438011      23.62463053      15.52288068
Au       8.16361034      17.36455665      25.00972135
Au      13.72289074      22.86596090      20.44320710
Au       4.75683803      18.26453942      14.50384985
Au       9.57848572      23.71148918      22.58381859
Au       4.24700979      20.64342636      15.86974460
Au       3.05387570      17.24717466      18.48819134
Au       6.14726105      15.88147304      14.34222567
Au       5.81777220      14.06635549      16.40665637
Au      14.20551975      15.17313667      17.15836146
Au      14.69029335      21.84641458      22.84519935
Au      15.29545198      20.58751602      20.43563696
Au      15.68347170      19.28937429      18.05630897
Au       3.30308822      15.94493325      20.82905394
Au      10.97695060      19.74198842      12.71352348
Au       7.64179812      22.70891083      24.23710872
Au       5.94217169      12.68346387      18.78927388
Au      14.12343168      23.08630607      15.68107835
Au      12.85501261      17.71033382      24.29725525
Au      14.64054631      19.09881606      22.65571864
Au      14.76661749      17.64222040      16.03369716
Au      12.62716978      20.39800699      24.05813813
Au      14.59123390      20.35796496      15.72108858
Au      15.65726246      17.84451494      20.43391546
Au       6.90135439      18.14062332      12.85604772
Au      10.05966545      22.22871306      13.53571392
Au      12.57056420      21.38329801      14.15499890
Au      10.19236985      21.64296551      24.36042042
Au      12.09467739      22.74827464      22.67317845
Au      11.19915476      23.99298919      20.35247364
Au       9.95047183      24.19877503      17.88467118
Au      14.73724622      21.85387241      18.07199489
Au      11.37953984      23.39641964      15.66444739
Au       7.40220118      22.90690107      13.16531322
Au       9.23907576      18.08124841      11.31702595
Au      12.67623354      23.69285528      18.04781374
85
Properties=species:S:1:pos:R:3 functional=PBE motif=cage pbc="F F F"
Au       6.79836072      11.78204370       7.90708783
Au      -2.35816231      16.43288814      10.37034879
Au       6.97090246      12.86272743      16.29104584
Au      -0.39315818      17.16021858       8.57037151
Au       0.31681934      12.52024472       7.67798042
Au       3.51788639      15.73577723       6.29861639
Au      -3.73203730       9.92329162      12.74482811
Au       2.55186187       8.97792235       9.90701658
Au       9.37750873      10.77700644      11.77541647
Au       0.04766342       9.00979050      16.38293794
Au       0.16634900      21.24402524      11.10679524
Au       6.26074041      19.00525172       7.87232479
Au       9.36862112      16.18241348      12.63381985
Au       7.36828405      21.23170417      11.99435556
Au       7.93364727      17.26295684      14.72390552
Au       4.33314223      18.33703833       6.00735243
Au       7.69705490      14.43175073       8.01568138
Au       2.44733522       8.27586862      15.25949780
Au       8.35520206      11.79598610      14.17491234
Au      -3.80636149      15.42026436      12.55483970
Au       4.85354261      11.37819039      17.37063414
Au      10.13648717      17.80243324      10.46786702
Au       0.93630142      19.61235560       8.99551936
Au       4.85730047       9.95279653       8.75326123
Au      -2.09937386       9.60675349      10.52482560
Au       6.53940272      10.25404613      15.49522441
Au      -2.24907661       8.91526049      14.82358632
Au      -1.83739252      15.60306111      16.46658976
Au      -4.29663819      11.27351046      10.36414444
Au       5.50388396      20.64689039       9.98178063
Au      -2.18013241       7.59723421      12.44489764
Au      -4.15968184      12.67160919      12.73391561
Au       2.41524651      10.06693413      17.37366788
Au      -1.11838196      18.84493166      10.64242059
Au       3.87175975      19.71770551      14.95182252
Au       0.17008180       7.85508454      13.86738945
Au       1.18403570      19.12793030      15.34514648
Au       3.08711482      17.98696042      16.93954600
Au      -2.07762545      12.91467246      16.89404837
Au       5.73605395      18.08104784      16.16803392
Au       8.46235393      14.53427807      14.65282652
Au       6.13401194      16.40120416       6.90717048
Au       3.58912958      19.77837818       8.21228586
Au       0.10766336      11.48781913      17.68311719
Au       7.14699086      10.26051141      10.19083514
Au       6.53576469      19.60272666      14.09437015
Au      -1.92928346      11.92042156       9.05114250
Au       4.96420552      14.02210851      17.81734516
Au       9.38036141      13.48089937      12.27467914
Au       8.19209863      17.13190480       8.56060102
Au       0.53762808      16.93280566      16.95666912
Au       1.91605894      17.76903932       7.24919625
Au      -2.31597812      10.14378838      17.24398761
Au      -3.79701196      16.87843676      14.94034838
Au      -3.32078208      13.87824505      10.37410929
Au       2.74312470      13.15493323       6.56155461
Au       4.95636911       8.91104772      11.28242248
Au       0.22463901       8.32659003      11.16018705
Au       2.83744590      20.96507827      10.53678424
Au       0.13564423      10.06821852       9.01082515
Au       8.63977500      12.54629004       9.77245837
Au       2.61104347      15.49574441      18.05349737
Au      -1.31045159      18.00892830      15.23311927
Au      -3.66697566      14.11821089      14.99594972
Au       4.70783954       8.66037642      16.78296872
Au       2.41090246      10.69800884       7.71819156
Au       2.62157529       8.05094887      12.51617788
Au       4.88056726       8.57762052      13.99962249
Au       5.46985792      13.78841093       6.51545946
Au      -3.53072596      11.37879841      15.09199211
Au       5.06649715      16.69299988      18.42739494
Au       6.91479267      15.59297666      16.65388776
Au       4.68742831      11.16394024       6.25992569
Au       4.66657012      20.95688537      12.59887516
Au       0.96265030      15.18013617       7.17675993
Au       0.22208067      14.25227873      17.67660832
Au       2.01510021      20.65707014      13.16659753
Au      -2.54826848      17.87335349      12.72019603
Au       7.99534495      19.49396928       9.92216149
Au      -1.32999626      14.56822399       8.57656957
Au       7.10579903       9.66635157      12.86277879
Au       8.63390597      18.82441380      12.52835225
Au       9.39093222      15.16289778      10.06801313
Au      -0.54119911      19.69243519      13.25301780
Au       2.52373688      12.74762811      18.05592907
86
Properties=species:S:1:pos:R:3 functional=PBE motif=cage pbc="F F F"
Au       7.89614024      22.79685807      13.65667171
Au       3.01903310      21.62327320      18.07184138
Au      14.59906350      14.99561167      12.72946702
Au      13.27061221      22.07413776      13.31886069
Au       6.57626795      20.48626398      12.85723526
Au       8.54001554      25.60339585      17.46116319
Au      13.74610112      13.73717254      15.05549809
Au      16.52264525      20.92017310      16.56848972
Au      15.03512552      17.64394284      13.42489301
Au      15.21319955      20.28570091      14.21854353
Au      10.62272103      22.90424802      13.19908190
Au      12.32606582      24.00623752      15.05536310
Au       9.11295026      20.91651706      12.01420352
Au       9.56537032      24.46251286      15.15212703
Au       3.69085905      17.32461151      14.86647450
Au      15.78440630      15.65909152      15.13602992
Au      13.41404272      19.52464495      12.27768005
Au      12.65699462      16.87074731      12.16905983
Au      11.69220740      21.38193528      11.15359211
Au       5.17810514      14.76001179      18.46343870
Au       7.30055755      15.78263313      12.59719155
Au       8.10615507      18.33342869      11.92413539
Au       5.58613350      17.92125223      12.89625137
Au       6.53726074      13.87394088      14.37639308
Au      16.38321717      18.30201924      15.77024338
Au      10.81364870      18.78712527      11.61272103
Au       9.18644732      14.03095802      13.66390753
Au      10.24870812      13.13227950      18.19173812
Au       5.71645315      12.62394863      16.70312846
Au       8.43821579      12.92436383      16.10300827
Au      11.85621549      14.48038755      13.23728116
Au       9.96930316      16.25640619      12.21242718
Au      10.83952211      15.58840976      22.22267980
Au       7.52370362      13.25666534      18.67871787
Au       9.28535480      13.95350521      20.62651782
Au       8.24904400      14.91708232      23.01049032
Au      11.08662362      13.18437066      15.55465682
Au      12.90676714      13.39373228      17.63715352
Au       6.66022876      14.86119184      20.74699354
Au       5.22828934      19.31730852      21.52722488
Au       4.90904452      16.93394013      20.15758094
Au       4.41140087      14.90759539      15.86015755
Au       4.57428037      15.34726682      13.10947802
Au       3.03819054      19.37619493      16.55472035
Au       5.30388399      22.41924007      14.40291645
Au       2.68369059      21.86428865      15.30819080
Au       6.86862374      24.31854701      15.71689136
Au       3.75060411      16.95749691      17.63211721
Au       4.17317129      19.91932600      14.08554504
Au       3.63766620      19.20741574      19.26283934
Au       6.08863589      21.79360362      22.50526861
Au       6.64358844      17.10974502      22.31120463
Au       9.18150601      17.45253878      23.40275817
Au       3.50034624      24.07754951      19.25841575
Au       4.24382285      21.66010063      20.50459132
Au       5.77983645      23.93107459      20.80755624
Au      10.23530225      26.73322763      19.33643313
Au       5.99870497      25.00777528      18.28952734
Au      11.26285130      25.40682579      17.13490305
Au      16.88425596      18.89117406      18.42229123
Au      14.48862167      14.94638550      19.28063326
Au      16.33499974      16.30253669      17.71045165
Au      15.62585181      13.66525374      17.07727189
Au      16.45095077      23.57331607      17.50354796
Au      14.82697697      22.76654003      15.41356188
Au       7.34449206      19.52890013      23.36526595
Au      13.85523509      24.53867207      17.29094120
Au      14.30619011      18.80177284      22.04625214
Au      15.66979792      17.20450153      20.24280743
Au      11.97552416      14.21418753      20.11014685
Au      16.82500304      19.54717933      21.12622859
Au      13.32415427      16.29575855      21.38834749
Au       7.97377978      25.44435151      20.18569983
Au      16.50571076      21.51238013      19.27970800
Au       4.34434570      23.61756352      16.65672165
Au      10.49230244      22.65432286      23.02982778
Au      14.83259202      21.46950643      21.50203854
Au      11.82950003      18.08842796      22.90587517
Au      10.04813382      20.02006816      23.70952512
Au      12.75202505      23.27224040      21.62128982
Au       8.16714048      21.95477581      24.39283070
Au      14.75136712      23.59727159      19.73854605
Au      12.52936198      20.78555316      22.82964073
Au       8.05739253      23.77652044      22.34864370
Au      10.43867118      24.84935520      21.38852014
Au      12.49155023      25.14179762      19.60686454
88
Properties=species:S:1:pos:R:3 functional=PBE motif=cage pbc="F F F"
Au       7.63469712      18.72762823      13.59151757
Au       6.72741071      14.88958508      23.31386290
Au      15.24384465      13.54499259      22.28137791
Au      11.13804078      13.35208732      24.22098631
Au      15.32219369      15.97235790      12.05355375
Au       8.97558914      14.86779108      24.89943541
Au      17.55003056      16.88551709      18.79423938
Au      11.34953744      20.55549153      24.58299260
Au      11.31257671      23.40192630      19.91520546
Au      11.09416710      11.83035445      21.92016450
Au       5.45370481      18.94853725      15.33543235
Au       6.29908918      14.65045123      14.60765050
Au      13.66940948      14.55705082      24.30182769
Au      14.85799627      18.56717428      12.89324302
Au       7.26224789      21.01558705      15.03166322
Au       4.84476841      15.23378989      21.31280462
Au      10.15091588      17.92298243      12.79579209
Au       5.47809433      16.99242277      13.41661035
Au      13.59204267      11.95028542      20.74137580
Au      11.54441752      15.68819723      25.63361564
Au      15.35566277      18.88088916      23.45532353
Au      13.79958366      17.16333555      24.99388538
Au      17.07285930      19.76718755      14.03800587
Au       6.76470531      22.30459121      19.29617171
Au       6.69036923      21.24872178      21.81828101
Au       9.46365462      22.47665005      15.72923966
Au      11.96278534      21.75636245      14.90108138
Au       4.41188809      19.79002249      22.54233365
Au       9.11215854      19.12429262      25.26112670
Au      13.68759186      22.48359526      20.93219624
Au       5.21412622      13.85696437      17.00620540
Au      15.62808831      20.50209480      21.23991939
Au       6.75185043      19.52886537      23.95603685
Au      15.86076526      12.96990194      19.63561694
Au      11.65688595      11.47949872      16.45883294
Au      11.32430629      22.22498906      22.40094609
Au      16.62875551      17.94988838      21.20186609
Au       8.89338250      11.82829646      20.32243012
Au       9.74121589      20.45347194      13.87405240
Au      15.80793441      14.52433339      14.41512277
Au      15.55276697      16.17133399      23.07951860
Au      14.11679461      22.51067228      16.49328506
Au       4.45447856      18.44352954      17.89920283
Au      18.11189793      14.14800644      18.61658124
Au       4.35292841      13.17365228      19.53544460
Au      12.28791283      19.63203526      13.16671790
Au       6.58534732      13.09419007      21.20615918
Au       4.21101949      15.82744699      18.68506663
Au      11.37306793      12.84400390      14.07440840
Au       4.89344345      20.34833676      19.86877899
Au      11.40227607      11.35258134      19.21178662
Au       5.43003985      17.27139018      23.01931253
Au       6.91699046      23.20397284      16.64745835
Au      13.70479621      21.05591332      23.20307723
Au       8.95059688      21.16028700      23.39501293
Au      12.70438428      17.02139337      12.34133048
Au       7.25344729      17.02983127      25.03100861
Au       7.27091347      12.43523889      15.88157445
Au       4.69059730      16.39939799      16.05300791
Au       4.15554265      17.80126167      20.59268969
Au       8.68332837      13.48793126      13.72420364
Au      14.47381117      20.79457385      14.39880777
Au      16.26734818      20.77356081      16.50346705
Au      17.44478633      18.33099205      16.46951415
Au       8.95178390      22.55287150      21.00985276
Au      13.76885783      24.12093080      18.73358296
Au      16.88514381      15.23185612      20.86928464
Au      13.83745414      12.00831422      18.01417273
Au       8.77052151      13.04768320      22.82938688
Au      13.84757587      19.82535981      25.64534914
Au      11.60684487      23.36644156      17.16230355
Au      15.37814809      21.84488741      18.86602273
Au      13.37796691      11.91621857      23.51149531
Au      13.83218014      12.80713473      15.36430800
Au       5.58584976      20.85070102      17.26671639
Au       6.78143340      12.22369369      18.59857577
Au      13.31741496      14.48705248      13.20922803
Au       9.09996161      23.35691378      18.33359234
Au       9.33441650      16.86931713      26.80205009
Au      11.61229844      18.37534143      26.29171889
Au      16.81827560      17.02563139      14.14155964
Au       9.44569218      11.06118998      14.85450690
Au      17.60053567      15.56684382      16.32311978
Au      10.66589995      15.21485803      12.82041599
Au      15.99862917      13.38852834      16.91335168
Au      16.79137414      19.49687586      18.91277174
Au       8.09031824      16.06921327      13.05247115
Au       9.15659899      11.36603833      17.61792296
90
Properties=species:S:1:pos:R:3 functional=PBE motif=cage pbc="F F F"
Au      13.75678863      16.36201827      11.33902824
Au      14.61286318      24.17906739      18.76722314
Au       4.55977521      17.85269406      15.83396448
Au       6.48783727      24.42801084      18.05467815
Au      12.47725634      19.71775393      22.74206021
Au      14.56756272      13.29343871      14.52189545
Au      14.38666303      13.09215992      17.21930860
Au      16.33562553      22.16851502      17.97995304
Au      10.00579741      27.00805377      20.07489477
Au       5.39419778      16.66562702      18.19342419
Au      15.51607308      22.82853060      13.69110101
Au       8.82893318      18.62643976      10.65756308
Au       4.70170197      20.66940099      15.66581412
Au      16.52805470      20.24734028      13.95141740
Au       8.24633877      26.56078498      17.98762807
Au      13.35035161      23.84170214      21.19704774
Au       7.20145673      25.56042681      15.63599994
Au      10.96937769      26.92819835      17.46877430
Au      13.30929918      25.63616431      16.78480481
Au      14.18713520      21.91643641      23.00014356
Au      12.40461142      25.69561454      19.41021504
Au       9.08098655      16.01415177      11.62137106
Au      11.33970734      24.71359464      12.54452751
Au       5.07417376      22.04730050      18.02515358
Au      10.71209840      24.65134664      21.34200069
Au      11.38887215      26.22128698      14.87505120
Au      12.97325135      11.27855496      15.56496231
Au      11.15858097      22.76781384      10.57742976
Au      11.06081962      20.02891047       9.95977612
Au       6.77170992      17.45561868      12.01197240
Au       7.14546776      15.12012596      13.37989919
Au      16.43265544      17.66275590      14.97598431
Au      16.47746142      17.39643193      17.73552920
Au       5.02784715      19.09893981      13.42425952
Au      12.06523790      12.77596337      13.42287190
Au       7.95596237      13.61191668      15.56350064
Au      10.65485358      13.40313314      20.07250863
Au       7.91292828      13.29416610      20.36787859
Au       4.66230607      20.77845878      20.46165074
Au       6.89650970      14.33001726      18.03092639
Au      15.40950461      15.64919312      13.41803816
Au      14.13365394      13.67893064      11.83054839
Au       9.43126835      15.38652028      21.50945875
Au       6.43213564      22.85491840      10.90815112
Au       9.05197874      27.64955099      15.58554295
Au       6.72163802      24.24486069      13.28733451
Au       8.74446032      21.40859023      10.32188343
Au      17.51749802      22.32101580      15.51516049
Au       8.87509912      22.62823193      21.71558856
Au       5.66279598      23.28638999      15.65570564
Au       9.01166007      25.79853722      13.53767801
Au       6.60708130      20.11512676      11.40662886
Au      10.89142664      17.53252975      22.39199157
Au      15.06170570      19.61754572      21.75071706
Au       7.20385357      20.44108756      21.57896021
Au      14.93283106      14.93453896      21.56213949
Au      15.44153888      18.23865181      12.45854367
Au      15.66875654      17.31738963      20.36488984
Au       6.54089295      22.78569222      20.27951090
Au       5.49363900      21.78985752      13.30368561
Au      11.47613614      22.24962366      22.43969331
Au      15.80898629      15.22969715      16.13160748
Au      13.57503773      24.72983925      14.17058259
Au      10.36922702      12.34288249      15.50456400
Au       4.65760276      16.36778031      13.50398775
Au       5.93114909      18.34114782      20.34126433
Au      16.99404022      19.82578162      16.61631604
Au      11.53323237      14.78797656      11.65935471
Au      15.46758766      15.04656242      18.82838429
Au      13.37773626      13.52244514      19.76067413
Au      13.52631283      18.91956118      10.55453054
Au       8.21942379      17.86630619      21.82519291
Au      13.53759227      23.21498273      11.86138629
Au       9.51793295      13.78947376      13.27791444
Au      11.81909755      12.29671350      17.84920818
Au       8.21855037      24.90300109      20.18562589
Au       6.99766739      15.87829653      20.32636697
Au       8.89019655      23.88776876      11.58175466
Au      15.30728365      22.05291114      20.45662561
Au      15.04943613      20.89423275      11.75707212
Au      16.29514781      19.73334579      19.27354749
Au       9.75446495      20.06989671      22.46284358
Au       9.07849429      12.61557256      17.90905247
Au      13.66880456      17.28801217      22.28145752
Au      12.13959369      15.11478336      21.66622138
Au      13.40233163      21.50404596       9.63419857
Au      15.45137593      24.07812827      16.14565255
Au       5.84640065      15.38480419      15.79213536
Au       4.63978136      19.33159701      18.09365938
Au      11.25317338      17.32428872      10.56766903
92
Properties=species:S:1:pos:R:3 functional=PBE motif=cage pbc="F F F"
Au       1.59951468      -4.33993494      -5.07880783
Au       4.89598539      -3.57789877       1.79172605
Au      -4.95604927      -3.74684145      -2.47889473
Au       2.67851034       5.71222361       1.91007109
Au       5.44958676      -2.99728068      -2.84496665
Au      -4.68944183      -1.69256847      -4.31544592
Au      -8.12108014      -0.97682340      -0.11967809
Au      -6.92831083       0.88058639       1.61749704
Au      -2.50793429       5.98411165       0.25690668
Au       4.16329082       5.69751280      -2.61600916
Au      -6.10623559       3.27555822       0.54949741
Au       3.72377817      -4.98147029       3.93498898
Au       0.63000187       5.61940262       3.73094841
Au       5.97930907       1.72488851       2.48010578
Au       6.54240348      -0.51860528      -2.44010283
Au       0.25324427       0.97433509       6.20750574
Au      -0.27051431      -1.73044991       5.94618103
Au       0.44005353      -6.51948393       0.87749640
Au      -5.32625275      -2.55888810       4.33678038
Au       4.60900118       0.33692787       4.42189225
Au       6.72740341       4.99789753      -1.83660820
Au       6.38205685       3.29353037       0.30204745
Au       5.28123996       2.94581076       4.89404477
Au       2.75241390       1.96420187       5.63759804
Au       1.54286891      -6.79109294      -3.75703047
Au       3.96025110      -2.95858114      -5.17138777
Au       4.48432079      -4.48849758      -0.75857205
Au       5.73949501      -0.99559204       2.22583476
Au       1.69151086      -3.35144431       4.96871111
Au       1.07527815      -5.46979684       3.34044151
Au      -3.56922403       4.08843152       4.41619353
Au       5.95452650      -2.13543259      -0.28535665
Au      -4.43374479       4.93368989       1.98491528
Au      -4.12746873      -6.60221706       2.17319287
Au      -2.92887842      -2.54645660       5.69658588
Au      -4.39132582       1.70820623       5.51450732
Au       6.31654697      -1.54193712      -5.06484865
Au      -3.14080110       0.43373254      -5.27698935
Au      -3.07498110      -3.90518757      -4.51004640
Au       2.30457622      -6.15285286      -1.17802545
Au      -0.78632970      -0.49395107      -6.34193911
Au       4.05296084      -2.25718644       4.05679896
Au      -4.96881884      -0.81653949       6.45376490
Au      -1.89437786       2.75980353       6.14786464
Au       3.82228015       2.45707806      -5.71141722
Au       1.56353661       5.57632303      -3.38474680
Au      -0.81265412      -5.40069473      -4.18487618
Au       2.99991781      -5.53381713       1.33426917
Au      -2.88618871      -5.57421872      -2.34254865
Au      -6.68310515       1.16510326      -1.12205956
Au      -0.93284833       2.09739980      -5.42657287
Au      -5.55285811      -4.23039867       2.20805435
Au       6.05216166       1.13417817      -4.61852358
Au       4.68453195       5.45290228       0.04808996
Au      -6.13606245       0.09307364       4.10565721
Au      -1.45236805       5.45151897       5.60566553
Au      -6.44004249      -3.17831354      -0.18395348
Au      -2.98635714       4.95298586      -2.24885585
Au      -0.36617791      -6.61984900      -1.76189755
Au       3.61488999      -4.99288112      -3.33010693
Au      -0.74056998      -3.21151274      -5.86295397
Au      -0.89005768       4.36661730      -3.86343779
Au       0.08765850       6.23979393       1.09234826
Au       1.35225660       3.57589514      -5.25754137
Au       2.97368187       4.37466114       4.33233809
Au       1.63950290      -1.79923400      -6.11964919
Au       5.03207905       4.33485439       2.49995147
Au      -6.32776518      -1.32150723      -2.21620127
Au      -3.12507286      -2.02639974      -6.55443072
Au       2.15287942       6.20489671      -0.75540117
Au       3.59627027       5.21893523      -5.29749659
Au      -5.11410706       3.23824737      -2.03206253
Au      -0.46442662       5.89273089      -1.58836736
Au       5.55415914       3.75579779      -4.02693670
Au       1.52797298       0.94710146      -6.12179961
Au      -5.54156065       2.66150057       3.17367278
Au      -2.25460599      -6.53970363       0.16607190
Au      -6.84108044      -1.79607880       2.19038247
Au      -2.31605425       0.05501840       6.32960245
Au      -0.92239715      -4.18740266       4.79886203
Au      -5.11180626       5.62586533      -0.58586573
Au       0.65711563       3.68684383       5.71154528
Au       6.57854289       0.53821974       0.06585706
Au       3.95984950      -0.26728709      -5.82524759
Au      -5.11568307       0.88279955      -3.41223282
Au       6.80743355       2.19551396      -2.16750551
Au      -4.65874371      -5.24405132      -0.21386202
Au      -1.51411269      -6.00609165       2.79453015
Au      -3.56157586      -4.67899648       4.09255788
Au      -3.19905302       2.83789530      -3.99910639
Au       2.32337940      -0.75109990       5.60889652
Au      -1.98128599       5.83204041       2.93659209
94
Properties=species:S:1:pos:R:3 functional=PBE motif=cage pbc="F F F"
Au       8.94258609      22.46185361      11.60810663
Au      10.59505719      19.50375941      24.21203464
Au      12.88888062      21.70190781      14.22647081
Au      15.29027417      17.77634670      17.23426812
Au      13.06599557      20.25556989      23.22175639
Au       8.50219211      24.63715748      13.19383115
Au       9.31559892      16.00139281      12.54107184
Au      11.07025873      24.35922782      21.88767185
Au       6.81753351      17.02443852      22.70799899
Au       4.37599159      17.13303731      21.40111588
Au       8.74903028      23.47319174      23.00774590
Au       2.24347890      17.46706365      19.60956180
Au       7.41351957      12.58519093      21.03531474
Au       1.84039422      17.46525098      14.95540175
Au       9.39312431      20.16855627      10.19175006
Au       2.73886669      19.13657326      12.93025987
Au       1.13597653      18.59575750      17.36057781
Au      12.05354163      12.18161379      15.50234832
Au      11.04160003      23.49421961      13.10789564
Au       1.20419694      21.32966737      17.63727131
Au      11.24562818      15.28884859      22.05287468
Au       5.78674874      13.34829966      18.94042927
Au       4.41085534      21.20112365      12.14266936
Au      15.24408517      18.04943921      19.94076420
Au      13.43159239      25.05714581      20.61144963
Au      14.72101977      20.51468030      21.02544762
Au       2.50043759      14.79324696      14.80979570
Au       6.17592762      25.67276986      19.69067537
Au       4.01993739      24.04981196      20.24894182
Au       2.21523312      16.03158316      17.27939064
Au       9.54249814      17.13137749      23.26097357
Au       1.85271896      21.77760624      12.91315507
Au       6.65700630      21.70679514      23.38381169
Au      13.74991245      16.15915466      21.33673254
Au       6.29621520      23.94629259      21.82535685
Au      13.61401467      13.56504047      17.37528840
Au      12.25489371      17.59717516      23.14313534
Au       7.86679741      19.25430522      23.81740367
Au      10.81688598      25.92704393      16.78373298
Au       2.03636370      22.81676919      15.47731986
Au       3.73096210      24.97964420      15.90554798
Au      14.30882990      22.67918624      19.41952685
Au       6.54686048      16.16622670      12.64247804
Au       8.51239318      14.88869081      22.11967096
Au      10.71284326      26.06539496      14.06121178
Au       6.08897274      26.05029104      16.95780590
Au       8.87090290      21.56227046      25.00140042
Au       3.75924806      26.14053407      18.42338321
Au      14.37229779      19.80483816      15.59709771
Au      14.15666377      17.16594764      14.82094608
Au       0.65062203      19.73508655      19.85757683
Au      15.55581415      15.20897435      16.22626256
Au      10.93175556      25.65312280      19.48292571
Au      14.96405828      20.27793778      18.26862392
Au       3.85930294      15.29328105      19.39189115
Au      13.93880135      22.31124833      16.68888261
Au       9.35913111      12.71156344      15.92111144
Au       5.27641885      18.55381785      11.95676150
Au       7.96014465      18.12810270      11.42116895
Au       1.38347524      20.17012924      15.13031433
Au       8.51225720      26.17447672      18.30004255
Au      13.23295915      14.59413305      14.84069726
Au      10.65948799      18.31476968      11.84172982
Au       7.91679021      14.16384425      14.01710465
Au      12.41893574      24.18983081      15.34589974
Au       6.86481466      20.67926340      11.18886317
Au      10.05631933      13.31052683      20.49241624
Au      12.98547645      24.60513923      17.95729250
Au       5.35200126      19.37820746      22.65655544
Au      12.02791415      16.41390044      13.19345687
Au      14.72194930      15.57729958      18.85306586
Au       2.23693168      21.96655432      20.12666501
Au       5.23073636      14.48459509      14.37355362
Au       8.34978600      26.11059113      15.50572535
Au      11.12534015      12.67632249      18.06503611
Au       6.03969447      25.06138958      14.37477078
Au      14.90331224      18.28287642      22.68897288
Au       4.17688022      14.11235316      16.90037490
Au      11.22203210      20.95752863      12.17759929
Au       5.88644872      14.87973809      21.23493760
Au       6.71920519      13.19434513      16.33159924
Au       8.60025752      25.17260762      20.88346529
Au       8.38105112      12.48887548      18.45187968
Au      10.67783338      14.12360763      13.98369452
Au      12.60513947      14.12978365      19.91793488
Au       2.41160062      23.75818067      18.02125246
Au       3.89162869      16.64977920      13.29535967
Au       4.43667458      21.87084821      21.81811787
Au       3.90734636      23.52707891      13.59086823
Au       3.04097486      19.54616694      21.23506820
Au      11.14845073      22.17128200      23.60183147
Au      13.31150236      22.70527726      22.01813893
Au      12.81175025      19.07522452      13.40680815
Au       6.34760975      23.14844064      12.36587938
96
Properties=species:S:1:pos:R:3 functional=PBE motif=cage pbc="F F F"
Au       8.31156115      25.65398278      14.94795435
Au       7.14685986      20.93274515      22.87969274
Au      14.45621185      21.22338947      11.68662237
Au      11.85736246      20.51017370      11.22856369
Au       7.27511628      21.57100416      11.41447034
Au       5.29781160      22.55028505      13.00112085
Au       6.40729462      26.08688715      16.96137012
Au      16.58939888      15.31288060      15.17887257
Au      14.53813170      22.22004110      14.30515910
Au      11.17340194      17.81168349      10.98400908
Au      10.20175105      15.28770606      11.68465250
Au       8.50791062      17.22448318      10.76618777
Au       5.92187896      17.32070798      11.71671696
Au       7.77829549      23.78593078      12.98641059
Au       5.12946148      19.95264672      12.03581401
Au       5.78755110      24.62848127      14.73554303
Au       3.31275952      23.35086462      14.74740063
Au      15.11103499      16.89331144      13.47370504
Au      13.66964188      18.54483279      11.86581237
Au      12.83653824      15.94883466      12.20819310
Au       7.46076606      15.03651942      12.07670217
Au       6.53916301      13.13201152      13.86952812
Au       4.16342372      18.01212116      13.75504607
Au       5.05566392      15.41696361      13.41015359
Au       3.74158089      20.65646254      14.28533705
Au       3.77482262      16.17344269      15.76791146
Au      14.26284282      14.33805791      14.00482698
Au      12.90064241      12.33507723      15.33402614
Au       9.12687720      13.07579577      12.97749008
Au       8.43174543      11.66240654      15.25605623
Au       4.06765094      13.49899083      15.10224982
Au       6.22771665      12.90519500      19.24280225
Au       4.52309117      14.37847666      17.70517797
Au       3.89040581      17.01037761      18.38336152
Au      10.74128617      11.37538411      16.76613260
Au      11.83425341      13.55012352      13.05323412
Au       8.24048099      11.44847705      17.98171587
Au       6.13586314      12.41665845      16.52723083
Au       9.88674747      13.39259523      21.69078386
Au       5.15197810      15.31124474      20.17878488
Au       7.22675659      14.06860558      21.53632099
Au       8.99822027      15.81345520      22.78304796
Au       8.09624946      11.53688144      20.74070324
Au      10.82434218      11.13217011      13.99175449
Au       6.32191969      16.43823197      22.42841838
Au       5.39329587      18.83447628      23.34233926
Au       4.59817592      17.93288431      20.83914772
Au       3.83698010      19.75006894      18.90801048
Au       3.47008571      18.82324178      16.33773617
Au       3.52814022      21.53976686      16.87326369
Au       4.46396082      24.11860541      17.12149816
Au       7.91553459      25.23215899      21.06271466
Au       7.07801636      27.28450415      19.36625226
Au       6.77925845      19.24503160       9.93112542
Au       4.48304698      22.44580771      19.30824393
Au       5.73681323      24.87668943      19.39942981
Au       4.91604913      20.63652573      21.28914116
Au       9.85965558      20.52946816      23.19947465
Au       8.12110408      18.38274777      23.33014098
Au      10.79046242      17.90794934      23.12850111
Au       6.25538559      23.05002318      21.37638053
Au      13.32269816      24.66289993      22.02517088
Au      11.51923269      27.73078659      17.88165368
Au      10.37839089      24.40643428      13.61870484
Au       9.75487819      26.92869812      19.88896802
Au       8.89987591      27.12166908      17.23810198
Au      10.92791951      26.10024837      15.71017033
Au      15.90618702      16.10646677      17.72290248
Au      12.47634989      13.31931801      20.73017852
Au      12.87548230      12.48791235      18.11856375
Au      14.79067529      13.79165910      16.65478870
Au      15.33122251      19.64591080      13.77303792
Au       9.85690824      22.39800572      11.74901283
Au       9.32194477      19.87836580      10.67268428
Au      12.84337542      24.30720071      14.91919111
Au      12.48112509      20.02113208      22.57257907
Au      12.40922478      22.81858039      12.65769540
Au      13.38506327      17.47685169      22.29297620
Au      14.33578949      14.89753667      22.01748042
Au      10.54018868      11.88195236      19.44327929
Au      14.66996066      14.22799844      19.33680001
Au      11.64292421      15.34787904      22.47101045
Au      10.56787806      25.04796010      21.76172428
Au      15.09057922      16.84314754      20.20892181
Au      13.12706471      25.53230543      17.34455107
Au      12.38989339      26.16172402      19.95431972
Au      15.52705139      20.64869784      16.35247871
Au      14.58320650      19.48225153      20.81497526
Au      15.07016575      21.45256186      18.93472477
Au      14.08054476      24.00518147      19.42421711
Au      13.90435751      22.05360838      21.36456019
Au      16.13630725      18.01952157      15.79052119
Au      15.73128694      18.81129122      18.40367011
Au      11.51426404      22.61786554      22.61652797
Au       8.80875515      23.05200358      22.48594880
Au      14.48218886      23.17148701      16.85088225
98
Properties=species:S:1:pos:R:3 functional=PBE motif=cage pbc="F F F"
Au       4.20653284      21.69994976      12.15402521
Au      11.80196439      22.86408206      22.39642689
Au      13.59999922      24.80482070      15.91769939
Au      13.46883242      23.05835012      13.75653771
Au       6.88250256      17.32299310      10.42891432
Au       3.13622709      19.18125080      12.67966786
Au       4.29151673      23.42056679      14.35345146
Au      16.79008496      17.02036072      16.91521477
Au      16.58603959      18.85715597      14.84759301
Au      12.95126567      20.71795249      12.36444902
Au      12.22478012      18.19462207      11.51569892
Au       8.56819695      15.23747106      10.99301379
Au       5.85249223      14.75992962      10.94502199
Au      11.04486785      22.71325168      12.47714286
Au       5.16866783      19.47062782      10.82726725
Au       2.53833383      21.32011161      14.29119836
Au       1.38882073      18.84010814      14.82793418
Au      15.62728924      23.08884020      15.52424818
Au      15.35950484      14.68544899      16.70806466
Au      14.54818233      18.51621557      12.97296454
Au      13.68524185      16.00933471      12.44971179
Au       7.40764692      13.70674575      12.98333804
Au       6.54248983      13.71381174      15.60000824
Au       4.49983420      16.99140329      11.78469679
Au       5.06319982      14.96627165      13.61614930
Au       3.21936085      16.87020182      14.22717982
Au       3.01451515      17.76525110      16.83403017
Au      15.48428126      16.40603178      14.53483025
Au      14.11693102      14.03949949      14.32231151
Au      11.23966715      15.64320295      11.28602333
Au      10.07011654      13.39137514      12.41685210
Au       4.52335945      15.50675044      16.24815987
Au       4.62032426      16.68491375      18.73685528
Au       3.82428405      19.33246932      18.96704421
Au       7.29773880      19.94091144      22.22988454
Au      17.12313242      22.21858695      17.64748561
Au      14.43196354      13.46429392      19.01572357
Au      12.80429981      13.42982565      11.97281422
Au      11.78358685      12.53301130      14.37756868
Au       9.03626445      12.69035703      14.92404583
Au       6.11395046      14.40615958      18.22417706
Au       5.52956914      18.30323699      20.84010180
Au       6.17601080      15.63371809      20.69360990
Au       7.56671670      14.48010533      22.76484080
Au       8.26619795      12.81007565      17.56962920
Au      13.49112786      12.63783148      16.55695200
Au       7.47135723      17.24686794      22.53498386
Au      11.95338267      20.27572011      23.34311899
Au       9.48581099      21.46170786      22.95293421
Au       7.33343849      22.62073027      21.62802423
Au       5.43570384      21.02237013      20.48717232
Au       3.84653568      22.04398694      18.48506008
Au       2.34155742      20.40838121      16.90504604
Au       4.88924168      24.10726522      16.95077541
Au       2.37507691      23.13785121      16.37666087
Au      15.32016570      21.02388026      13.72250367
Au       5.94952088      23.54132456      19.43583517
Au       7.34456569      25.09203939      17.60691176
Au       9.35911325      24.19571253      22.66810220
Au      14.13777601      21.48636733      22.06658099
Au       9.59972755      18.78970436      23.36028038
Au       9.79784297      16.03400330      23.38335560
Au       8.32429129      24.74643963      20.16111302
Au      12.67938172      25.32095276      18.46724340
Au       9.95424906      25.75478964      18.23145539
Au       6.12513153      21.97569275      10.17749810
Au       6.68817287      24.68504539      14.93978660
Au       8.58637961      22.31151143      11.34223507
Au       6.34246532      23.41276689      12.54405229
Au      17.80677689      19.57886030      17.16634735
Au      10.22299727      12.32080340      19.49911571
Au      17.22376670      18.14306564      19.40801585
Au      12.68434601      11.28176943      18.81124886
Au      17.74329853      21.39657282      15.05704135
Au      10.51430606      20.34030314      11.14132637
Au       9.63279842      17.77127352      10.60772330
Au      11.36526940      24.74199910      14.27795069
Au      14.29998561      18.91386152      23.00054672
Au       7.89891235      19.84339417      10.34128741
Au      12.51101642      12.99874994      20.95856162
Au      16.03248393      15.67690812      19.20846759
Au      10.81455294      11.98572090      16.85286336
Au      14.62827820      14.73747572      21.42979887
Au       7.88454828      13.53913785      20.17394827
Au       9.13405127      25.71947071      15.58648376
Au      10.04535700      13.66053867      21.93287559
Au       8.85881713      24.25042974      13.25932258
Au      11.64288881      26.68275996      16.24934817
Au      15.94873603      17.13258697      21.58790528
Au      12.03119172      17.54703765      23.74131569
Au      16.26194316      19.86448673      21.36864253
Au      15.07328349      23.99145988      18.12010150
Au      15.94154658      22.29218456      20.12335623
Au      18.24710990      20.73382538      19.66964796
Au      12.27592274      14.91596602      22.88992865
Au      13.62587328      23.69872973      20.47881087
Au      11.06420488      24.78132853      20.58160870
Au      14.50691276      16.26914044      23.76377653
100
Properties=species:S:1:pos:R:3 functional=PBE motif=cage pbc="F F F"
Au      14.90566017      13.95021078      12.38242176
Au       6.94209950      20.20716032      21.71986712
Au       5.96757618      18.20466573      20.03296294
Au      16.54052801      21.80109122      20.69528814
Au      11.90332875      24.48308135      11.31831256
Au       8.12644864      26.06334958      19.65085144
Au      17.21156443      19.50881140      19.35842308
Au      16.76232190      21.83721598      17.93072687
Au      17.64946520      17.19380614      17.99539641
Au       7.17864156      24.10346262      11.24625652
Au      11.39097155      26.39951313      16.17851384
Au      18.09793792      17.21108313      15.30009616
Au      14.15880781      25.71621796      12.38165734
Au       6.85038390      27.68052422      15.38635903
Au       9.41906576      25.41360218      12.08680848
Au       6.96264215      25.94815161      13.24515942
Au      12.16706518      22.03479857      10.08543656
Au      17.03707247      14.95232893      16.50250401
Au      15.34555197      13.35584910      15.04065110
Au      16.06298012      17.15779337      20.27503169
Au      17.74295070      19.60156976      16.62990669
Au      15.54734486      23.78351893      13.81476627
Au      14.36145826      14.97773495      20.10085461
Au      12.52506055      16.81212458       8.34704203
Au      13.75158103      15.33789441      10.31791594
Au       5.78528360      16.57157288      17.81113906
Au       3.75334366      20.18385289      15.44610646
Au      18.38604831      17.24736031      12.56251516
Au       9.72341277      14.33157796      19.34998629
Au      12.33951211      13.71023684      18.69198187
Au      16.26249630      21.47406241      12.50596461
Au       9.68513463      23.20536987      10.40450717
Au      17.67936326      19.56777984      13.88041250
Au      16.99209557      15.16483626      13.77431267
Au       6.02710772      17.38349103      11.51322606
Au      14.87186839      23.43586226      19.20086809
Au      13.54599678      17.27105627      21.44393067
Au      10.26489341      13.42961829      16.85123311
Au      14.55883402      20.59812553      10.46202854
Au      16.98445918      14.78490197      19.25657499
Au      10.13562075      17.86596140       9.23979412
Au      16.11518455      16.21252532      11.38307223
Au      16.53181314      18.95907118      11.43666139
Au      12.87588908      12.77910150      16.18803356
Au      14.61553993      17.93087009       9.79651177
Au      16.84168355      21.80619914      15.20806606
Au       9.29479179      26.91741050      14.42701914
Au       4.90487522      22.66327061      10.61390142
Au       5.45909197      20.01670729      11.07071276
Au       4.23637443      18.71348079      13.17766685
Au       5.00666476      24.01751843      12.99418914
Au       5.59254601      25.00571754      19.97397546
Au      11.69841163      26.29540365      13.40506094
Au      10.76315252      25.82570140      18.80182149
Au       3.53228229      23.14241511      20.04227196
Au      15.42077706      23.79908436      16.54589718
Au       4.24827869      24.36062794      17.65900528
Au       9.67088379      19.99085145      22.30819703
Au       4.06696996      21.43178590      12.99953487
Au       3.92397622      22.95035529      15.31354538
Au      10.98649437      15.41107450      10.18961592
Au       7.42362310      21.67074395      10.00239493
Au       7.82772559      14.65735435      17.39316624
Au       4.76282459      20.64444664      20.05793433
Au      13.74536963      25.45217284      15.10553442
Au       6.17449793      15.36694991      15.37141710
Au       7.35632308      24.98275855      22.09645832
Au      14.30266962      23.11270840      11.45914040
Au       5.18236538      25.42574357      15.31410210
Au       8.13653847      17.78344259      21.70157960
Au       4.37829344      17.47732607      15.63373912
Au       7.75531978      18.89589582      10.02744887
Au       9.86429627      20.60856274       9.47812466
Au      13.84521057      22.00102544      21.31653483
Au       4.39919852      18.98479088      17.89185866
Au       3.67293620      21.63993300      17.72706898
Au       6.16945412      26.38515268      17.69890376
Au       4.45383094      15.96447445      13.30021592
Au      12.37682752      19.45392974       9.24354660
Au      11.83417147      15.12887137      21.00731669
Au       7.02437111      15.12301041      12.75660467
Au      14.95421476      13.62827179      17.76537362
Au      13.46021033      11.93036034      13.62516213
Au       9.89902002      24.53734897      21.09447615
Au       8.48995372      13.96885183      14.79641215
Au       5.85262757      22.71173953      21.50135742
Au       7.48565895      15.89381126      19.82781104
Au       8.47967138      22.45091491      22.22402660
Au       8.85637642      26.90983888      17.15875301
Au      12.41995592      24.11925573      20.19876418
Au      15.04504334      19.52458318      21.16081360
Au       9.56406973      14.30240121      12.24354082
Au      10.95785366      12.97034014      14.22669023
Au      12.41909121      19.74826176      22.02933184
Au       8.39654519      16.26711344      10.66178888
Au       9.25163874      15.27456216      21.90241949
Au      10.86835067      17.51285903      22.07571608
Au      12.20211695      13.59568040      11.82677813
Au      13.23938671      25.08893757      17.75233520
Au      11.20888872      22.24395763      21.89945167
22
Properties=species:S:1:pos:R:3 functional=PBE motif=compact pbc="F F F"
Au       8.24431632      17.63345294      13.22619077
Au       7.52417016      12.50962117      11.10796730
Au       6.58979906      15.44201581      14.56259662
Au       7.93349104      14.71684710       9.66638114
Au       7.56708119      10.42405189      12.85765461
Au       9.29785366      17.14356522      10.75344713
Au      10.87330040      16.87467064      12.92573020
Au       9.14557257      14.08971434      15.18561973
Au      10.41816689      13.58356425      10.69632042
Au       8.79621821      14.91600863      12.52700157
Au      11.50957041      14.05981997      13.27490090
Au      10.49671735      15.47515402       8.80218283
Au       6.41863915      17.08529783      10.33331737
Au       9.65452950      12.15313765      13.00900890
Au      13.29443692      16.00485977      13.81201817
Au      11.21459458      15.84963399      15.56701816
Au       6.97401260      12.87935771      13.89164237
Au       8.73134073      16.72509717      15.92985599
Au       5.39954773      17.30631041      12.79242331
Au       6.46578023      18.10038260      15.29026447
Au       6.06254284      14.77755128      11.84446177
Au       8.16055332      17.05692848       8.25405018
22
Properties=species:S:1:pos:R:3 functional=PBE motif=compact pbc="F F F"
Au      36.18483045      38.26719311      33.08391424
Au      33.68111143      35.54770342      39.16097779
Au      39.27803240      39.82178676      39.36960191
Au      41.39230689      40.13207882      37.55563056
Au      37.72011847      37.07141405      37.04676469
Au      34.77258200      37.49173241      37.42824480
Au      40.45393264      37.54600225      38.19189612
Au      35.92590019      36.28735160      34.91006390
Au      38.25532277      37.16906111      39.89449724
Au      35.39908118      37.51570243      40.17701263
Au      37.16213092      39.40651629      41.03285815
Au      38.52617590      37.83326824      34.36909645
Au      36.60379094      39.40702057      38.35234406
Au      39.19863994      35.06839731      38.42753788
Au      36.24186157      39.07511659      35.66654108
Au      38.74967808      39.85542478      36.60039804
Au      39.99664287      35.84031385      35.74226881
Au      37.39661087      34.29448100      36.28329058
Au      40.90260682      38.39492198      35.55964514
Au      39.88240090      33.25622223      36.53679605
Au      36.47738996      35.18164965      39.02014676
Au      34.77660010      34.75332014      36.83501047
22
Properties=species:S:1:pos:R:3 functional=PBE motif=compact pbc="F F F"
Au      32.07608228      42.94871014      33.17583756
Au      35.48501314      41.00187869      37.23679841
Au      34.35534585      42.20957779      34.95492819
Au      33.22864949      39.61270515      36.23966926
Au      32.78196658      41.95355703      37.62395590
Au      32.71048259      45.77340188      33.56848752
Au      36.84321419      45.55870105      37.10582905
Au      37.67603047      41.07174067      35.48005482
Au      36.80857299      43.78788459      34.98577195
Au      31.36895798      41.42544688      35.31738137
Au      34.97773076      44.24648393      32.96120515
Au      37.57014602      42.86276269      37.51653388
Au      36.47540029      41.91858608      32.97198329
Au      34.02837263      41.96687901      31.42808192
Au      35.50451602      39.46269434      34.75529797
Au      34.79561749      43.77641862      37.45604597
Au      34.67671717      45.71162833      35.43828476
Au      32.96670429      44.46680990      31.07994145
Au      33.08524136      40.21980701      33.41569808
Au      35.33473913      39.62431967      31.84283807
Au      32.41798803      44.07855026      35.78895971
Au      37.78361948      39.50031336      33.24031901
22
Properties=species:S:1:pos:R:3 functional=PBE motif=compact pbc="F F F"
Au      38.76699811      39.35474074      37.48238234
Au      37.93066252      36.55648022      37.55652993
Au      35.66981411      36.01635484      35.57462480
Au      36.00335030      39.97812627      38.06377366
Au      40.49754045      35.59515033      37.04584203
Au      37.46523765      38.55283920      39.82069277
Au      35.31827429      37.28304530      38.22575614
Au      36.41344456      33.29326209      35.62277205
Au      37.69231006      37.83809733      34.94207233
Au      36.76562161      35.82660425      40.13483869
Au      39.83298387      39.66727860      34.89556839
Au      40.13487197      37.65929319      39.19917732
Au      40.35382114      36.94042013      34.59997015
Au      35.85986040      34.54176589      37.98502805
Au      34.83412823      41.37012860      35.99036495
Au      37.30328853      40.54309387      35.44178937
Au      38.58083927      33.60796836      37.36581541
Au      38.90297948      36.81257620      41.51537926
Au      39.50008694      34.91210537      39.54892080
Au      38.35381784      35.14514125      34.98761920
Au      41.29310450      38.26520456      36.81877517
Au      35.04618828      38.62742759      35.80144903
24
Properties=species:S:1:pos:R:3 functional=PBE motif=compact pbc="F F F"
Au      35.50993550      37.61327189      41.99496722
Au      35.56742194      33.52632702      38.35396254
Au      35.71187820      40.69047614      38.23138432
Au      36.51729713      39.85184168      40.81409948
Au      37.71935766      42.02868835      39.76242861
Au      41.49024139      37.23851694      36.37873637
Au      37.20770952      38.24174984      37.85728845
Au      35.55716759      35.51473964      40.23742970
Au      39.78275730      37.23234990      38.55168712
Au      40.30489807      41.99271633      38.86796321
Au      34.56674346      38.51501027      36.59959732
Au      34.80883586      38.14400178      39.34809599
Au      36.76453151      36.92659368      35.33005208
Au      37.78540470      35.29067116      38.51842952
Au      34.47350602      41.07136606      35.77314484
Au      39.17538005      39.62966479      39.89203933
Au      40.97783266      39.63993248      37.64631174
Au      36.76300238      39.72734553      35.33009673
Au      39.14834283      38.52182288      35.74830452
Au      39.25322093      35.68552293      36.15780879
Au      38.42564915      40.85403310      37.22737041
Au      37.78995418      37.29459389      40.49468137
Au      36.96343977      34.22528800      36.07554601
Au      35.08425907      36.02198398      37.42573861
24
Properties=species:S:1:pos:R:3 functional=PBE motif=compact pbc="F F F"
Au      37.02465372      35.80621791      39.75255548
Au      36.58915647      38.14849709      41.36013567
Au      38.51180842      40.14213335      41.48564355
Au      39.35132850      36.05987661      35.91884078
Au      35.40014595      37.10094353      36.22113006
Au      40.43334557      38.56778033      35.02403518
Au      37.19259800      34.80235499      37.15669541
Au      38.71690440      40.48474448      36.02512100
Au      34.79054600      34.48932203      35.67851657
Au      39.51098038      35.62230584      38.61791942
Au      36.56710103      40.24918314      39.56936485
Au      37.78263832      37.71028164      37.70735364
Au      35.07055229      38.04543322      38.82673106
Au      39.24131938      37.87114142      40.20255681
Au      41.31881654      40.44836986      36.85852957
Au      40.65542807      38.02539337      37.87173274
Au      36.95951856      35.52712681      34.37674963
Au      36.11460171      39.74779903      36.82940673
Au      39.44593308      40.49751426      38.90071005
Au      34.62303775      36.29865343      40.87552990
Au      37.29249584      42.06775977      37.69798490
Au      37.49627531      38.30966762      34.82931395
Au      39.20238891      36.79726112      33.32935430
Au      34.58412603      35.26835980      38.29117229
24
Properties=species:S:1:pos:R:3 functional=PBE motif=compact pbc="F F F"
Au      38.99113465      40.08720309      35.49590254
Au      35.74310546      36.48574241      35.65677437
Au      33.83361217      39.53357797      39.31868581
Au      36.58401145      41.27030586      36.23223635
Au      37.79651477      37.71148620      37.32422596
Au      41.10368426      41.33214846      36.65969466
Au      35.05414354      38.91462932      36.88117543
Au      34.13060061      38.29440845      34.37889205
Au      40.70528157      35.76290135      36.09577085
Au      38.24277492      34.93557479      35.73099140
Au      36.43570899      35.13926927      37.94381957
Au      36.40836158      40.22448070      38.90271892
Au      35.84109081      33.72920811      35.69393858
Au      38.88994698      38.97525948      39.72617332
Au      41.16449436      38.62650723      36.28167356
Au      38.77879585      41.27230576      38.00028962
Au      38.19433892      36.35156824      39.85528175
Au      38.14474978      41.37141561      40.65967563
Au      38.97197250      37.42646408      34.76653590
Au      35.94326718      35.13594771      40.62884441
Au      35.56361100      37.44393504      39.17467306
Au      42.85597404      36.83421046      37.35588417
Au      40.42341129      37.09235812      38.57812716
Au      36.73397139      38.97791002      34.59429166
24
Properties=species:S:1:pos:R:3 functional=PBE motif=compact pbc="F F F"
Au      39.07506209      39.60125079      33.02394902
Au      36.39225496      36.51796517      35.66183649
Au      33.56970561      38.92029366      38.84913231
Au      36.53487752      41.28161149      36.29233713
Au      38.28105092      37.64984425      37.50944796
Au      39.14330276      40.34547109      35.65077304
Au      35.08534730      38.83821163      36.58454623
Au      34.51800313      37.79326938      34.13028335
Au      41.05046547      36.63181500      36.79881620
Au      38.99283462      35.18799368      35.91675914
Au      36.92049075      34.96625082      37.87857545
Au      36.03032037      40.12018400      38.81867582
Au      36.77636088      33.74543830      35.47891515
Au      38.36951128      38.90593782      40.09797664
Au      40.80544905      39.40630757      37.59616667
Au      38.63550615      40.94875025      38.18177775
Au      38.14257830      36.19819742      40.15361469
Au      37.54635293      41.42015058      40.64064696
Au      39.42283216      37.65779079      34.86629141
Au      35.80061221      34.90602229      40.33066432
Au      35.75669023      37.27617706      38.83205348
Au      42.88335979      37.79534394      38.39953874
Au      40.49704098      37.28974147      39.55033715
Au      36.89189525      39.09611645      34.53568013
26
Properties=species:S:1:pos:R:3 functional=PBE motif=compact pbc="F F F"
Au      37.63281518      35.52693521      37.03218973
Au      40.91732767      35.75650385      39.30326786
Au      36.49007392      33.04731111      34.18899229
Au      41.64818106      37.95405641      37.94200395
Au      38.42151968      34.19371766      32.58419277
Au      33.78837733      36.19600154      37.79083595
Au      35.70896628      34.21516239      38.82354961
Au      34.72133733      31.95009803      35.93915734
Au      36.95665389      35.84989715      34.20223397
Au      37.04660402      39.40518429      37.47542916
Au      38.26861665      38.03597870      35.34573445
Au      39.70072990      39.79849152      36.99230122
Au      36.24189017      37.05882264      38.99923758
Au      35.62530574      37.40591293      35.98979636
Au      37.11588677      32.62750034      37.04523726
Au      39.77082682      36.22704653      33.80614298
Au      34.41857638      38.87223565      37.96882673
Au      38.08695848      35.21462734      39.84422939
Au      40.54393166      35.81965247      36.48770910
Au      39.55471302      33.57180384      37.93718218
Au      40.05824052      33.52472899      40.59366089
Au      41.06237009      38.21312714      35.15953525
Au      34.81327815      34.71944115      35.65693289
Au      39.04928738      33.80697132      35.25202963
Au      33.32607610      33.52146286      37.69454438
Au      38.94088175      37.66783925      38.63158439
26
Properties=species:S:1:pos:R:3 functional=PBE motif=compact pbc="F F F"
Au      42.01471179      37.46206078      39.28105402
Au      39.49674172      32.90295155      39.99986292
Au      37.65041780      34.76516726      41.01011999
Au      40.04725393      34.33581121      42.41962077
Au      41.98005975      32.59071334      38.68492775
Au      36.22121296      37.09476139      41.64977247
Au      40.03872321      39.41033189      39.90834017
Au      39.66234655      35.53439251      38.88386978
Au      42.34962105      35.36658433      37.58072738
Au      37.66274845      33.81997991      35.67444346
Au      40.31523930      36.95665327      41.42808316
Au      38.35518847      36.31853099      43.25076957
Au      39.90433127      37.81308118      37.30167171
Au      40.12858692      35.34391567      35.94038704
Au      41.76642806      32.43661291      41.45329902
Au      38.34310974      38.89085096      41.92005100
Au      37.83050031      37.78514030      39.40384854
Au      37.62012421      36.31197428      37.05309196
Au      39.64434318      32.50865165      37.20404465
Au      39.90718049      33.02015979      34.43189083
Au      35.37253831      34.69174698      36.86743568
Au      42.00114139      34.95571892      40.37338653
Au      41.73552710      39.72367939      37.80832345
Au      42.11269334      33.17745174      36.01777205
Au      37.36234263      33.63785300      38.48460723
Au      35.75726314      35.91411558      39.25125675
26
Properties=species:S:1:pos:R:3 functional=PBE motif=compact pbc="F F F"
Au       7.02887541      15.31744338       8.93482529
Au      10.91106185      19.21246309       8.45491395
Au       6.77940265      14.40587144      11.49972332
Au      11.45692859      14.02381178      14.57970416
Au      11.37496249      17.02377615      10.01604610
Au      13.81689778      15.00169395      13.48198350
Au      12.00666021      16.87218618      14.27506462
Au      10.18587217      18.74716583      14.76453494
Au       8.95349584      17.27823770       8.58271851
Au      10.08793574      20.67680768      12.74219400
Au       9.61140349      16.13063306      15.42778891
Au       9.19566469      13.96950222      12.92065813
Au       9.70231091      16.96727605      12.56080215
Au       9.35599217      15.05661536      10.36184275
Au       6.68411316      13.63268474      14.10794703
Au      11.62404229      14.96945668      11.89175240
Au      11.97666017      19.56107024      11.08506466
Au      13.35442701      17.31325000      11.86430992
Au       8.29214903      20.69086273      14.96674672
Au       9.01934462      13.44018177      15.65229367
Au       7.28155061      17.19298882      10.91935821
Au       7.72403149      18.98573271      12.93986969
Au       6.86649043      16.36807972      13.54660651
Au       7.47780526      18.12143710      15.64909157
Au       9.21955921      19.24349306      10.59513921
Au       7.03290131      15.48587359      16.18622552
26
Properties=species:S:1:pos:R:3 functional=PBE motif=compact pbc="F F F"
Au      13.07811961      19.55056568      14.23305701
Au       9.86401249      20.54065659       7.76329363
Au       8.03279775      18.92186997       9.02995934
Au      13.55135665      15.97798369      10.10175741
Au      10.67468438      18.89467804      13.00686663
Au       9.85133596      14.31852426      11.19201496
Au      12.39899221      13.36111821      10.37680840
Au       7.47852067      15.48214699      11.94117461
Au      13.48794215      14.21814871       8.01106261
Au       8.40389660      18.08228738      11.64056581
Au      11.19070602      14.45278242      14.88584786
Au       8.54545518      16.24227424       9.49370114
Au      13.00291888      16.84954274       7.44650529
Au       9.70692563      16.19477332      13.38058104
Au      12.11786390      17.01487814      14.63988837
Au      12.52266582      15.14726614      12.56070413
Au      10.99770191      17.13588263      10.75598076
Au      13.41388919      17.76685286      12.18905744
Au      13.29087370      18.71900872       9.55016944
Au      10.19152244      19.98273676      10.48312243
Au      10.35975219      17.79420217       7.92961853
Au      11.32897067      12.66062826      12.79524431
Au      12.72351991      20.48389662      11.68711119
Au      12.29003183      21.26388956       9.11825600
Au      10.96108493      15.16888129       8.65984734
Au      12.42735377      19.47462090       7.03051237
27
Properties=species:S:1:pos:R:3 functional=PBE motif=compact pbc="F F F"
Au      24.00176562      21.95128024      24.01301889
Au      22.09023345      23.78227069      23.12426820
Au      26.65391380      26.34728013      27.65451440
Au      22.40088747      27.27761786      26.96008697
Au      27.23476966      26.12323160      24.89779456
Au      28.74600977      24.79395860      26.83269769
Au      29.06588663      24.13662883      24.13131284
Au      27.33115859      25.00999040      22.25493841
Au      24.88819050      27.34827470      25.81516652
Au      25.43673941      25.85722709      20.46076280
Au      25.19862192      26.74305771      23.10442424
Au      19.75702762      24.03176538      24.59579283
Au      26.66402470      22.78213245      23.87184227
Au      20.21623483      26.65989579      25.43981811
Au      26.28243834      23.56761094      27.30382100
Au      24.72151066      23.88271387      22.19477660
Au      24.43437387      24.62670185      24.94877285
Au      24.12475121      25.29884998      27.74455344
Au      25.85982150      21.06100722      25.97247964
Au      21.44390226      22.02740560      25.25128360
Au      22.91458078      25.97597236      21.53355426
Au      22.64749567      27.12607995      24.14884063
Au      21.69478476      24.57096431      26.55599421
Au      20.49446600      26.01173115      22.73144794
Au      23.29195124      20.10027685      25.88042383
Au      28.32822439      22.15646251      25.99572489
Au      23.67618011      22.65701759      26.95158566
27
Properties=species:S:1:pos:R:3 functional=PBE motif=compact pbc="F F F"
Au      24.64588849      21.00573420      21.73932519
Au      25.33462167      28.51973826      24.24108779
Au      22.31603538      22.20983503      22.42051876
Au      20.10500833      23.57707122      23.22663191
Au      26.92616356      25.23554920      21.39079557
Au      24.31074707      21.79598240      24.41912344
Au      26.86668552      27.97209503      21.88436242
Au      24.52191307      23.81228939      21.57791598
Au      24.23687612      23.33336432      26.81342602
Au      24.02565829      28.06802538      26.70528281
Au      22.64470124      25.59897199      26.76762746
Au      20.58737173      25.78783972      24.83150132
Au      25.05052632      25.80919113      28.06056699
Au      21.27951170      27.95218267      26.41870114
Au      26.94322419      22.51580635      21.20301997
Au      22.30815585      25.10771589      22.64122719
Au      24.61886628      24.79085909      24.42366816
Au      27.24016302      23.57010194      23.75234813
Au      26.57896473      21.92497377      26.05572887
Au      24.57718862      26.58051976      22.23798000
Au      22.83380610      27.40187701      24.22683236
Au      26.98581568      24.76256530      26.24141712
Au      27.14966563      26.32534014      24.03931143
Au      26.67065648      27.53100212      26.52097944
Au      26.76769475      20.84267819      23.56042601
Au      26.37734086      23.30322906      28.46295863
Au      22.12718393      23.38155391      25.07370834
27
Properties=species:S:1:pos:R:3 functional=PBE motif=compact pbc="F F F"
Au      26.65249938      21.07876254      22.39494053
Au      24.38848627      28.61964789      23.63920383
Au      23.98930255      21.51861339      22.35041421
Au      21.31159882      22.04474898      22.48459636
Au      27.57447021      25.72017093      22.07783162
Au      25.44543296      21.86379980      24.78573630
Au      26.63810470      28.28685796      22.07942016
Au      25.73773162      23.61783913      21.60800686
Au      24.26162389      23.26501239      26.92316346
Au      22.03913815      28.79461868      25.00460621
Au      22.15389812      25.06517624      26.21426728
Au      20.72488207      24.32637667      23.91814299
Au      23.78464846      25.71975944      28.31840833
Au      20.26597291      26.71632777      25.14002187
Au      28.43528345      23.16813026      22.25966430
Au      23.01792983      24.17479680      22.10897920
Au      24.65325185      24.72694643      24.44350610
Au      27.62215833      24.41493194      24.62053267
Au      27.13519059      22.76922441      26.91233337
Au      24.78747248      26.24850054      21.97432305
Au      22.39529462      26.58295208      23.35191510
Au      26.18901190      25.52416653      26.77647766
Au      26.47720624      26.94314202      24.47143511
Au      24.03479714      27.26975332      26.07104399
Au      28.22030677      21.69896377      24.68232948
Au      25.87158294      23.98392931      29.02180710
Au      22.76243743      22.58967128      24.75380818
27
Properties=species:S:1:pos:R:3 functional=PBE motif=compact pbc="F F F"
Au      26.24535418      21.99964613      21.37298680
Au      22.15930964      25.70124334      25.33868306
Au      26.52198238      20.04171705      23.27992285
Au      24.22281148      21.61300617      23.34265029
Au      26.52298749      27.90922162      25.64462514
Au      26.96404869      22.64185776      24.04851346
Au      26.24656752      27.25713853      22.94860448
Au      25.76367592      23.99372694      19.56016755
Au      26.51838586      23.34910860      26.63676194
Au      20.67673573      23.46656833      25.89722819
Au      25.23935433      24.45655838      28.81397693
Au      22.95367459      21.84275741      25.76266686
Au      22.89661533      24.07292270      27.48289650
Au      22.12028688      23.47144705      23.57624503
Au      26.61957338      24.69973883      22.12241968
Au      23.89160844      23.76619117      21.54330823
Au      24.64018412      24.38410791      24.40542737
Au      27.22972602      25.34518199      24.75787125
Au      25.55823997      20.84841091      25.74514369
Au      24.81878538      26.33261391      20.63277996
Au      23.92718711      28.52807527      21.94895098
Au      23.73552231      27.78175002      24.62871357
Au      25.48348318      29.76155093      23.88777421
Au      22.71843432      26.07309721      22.61836294
Au      27.17433283      25.96039262      27.45390210
Au      24.48815014      26.25281593      26.78645723
Au      24.57395938      21.86959850      28.07987259
28
Properties=species:S:1:pos:R:3 functional=PBE motif=compact pbc="F F F"
Au       5.84225754      17.80944613      12.54257911
Au       8.49328134      13.69945077      11.55855894
Au       5.71192686      13.08050947      11.85775102
Au       9.85670425      14.50606147      13.82892295
Au       9.55498594      19.67454400      13.36378288
Au       5.80844138      15.66740577      10.83758346
Au       4.68192745      12.84075059      14.38336777
Au      11.18525968      15.97225690      15.83571268
Au      12.48559853      15.06081016      13.51079312
Au       9.59330069      16.93229371      17.89269424
Au       8.96977344      20.93635788      15.74112211
Au       8.42968950      15.13337999      16.13039236
Au       7.31176862      20.01235091      11.72515171
Au       5.62894378      14.59670429      16.26389226
Au       5.02930749      15.42396512      13.50131245
Au      11.03011258      17.34430204      13.30965046
Au       6.84231898      13.54491955       9.37961640
Au       6.90203758      17.97754481       9.85827082
Au       6.89994324      19.58276357      14.41796913
Au       6.83238139      16.37014370      17.98647443
Au       5.89583850      17.25260638      15.42458033
Au      10.28398022      18.56113465      15.80855244
Au       7.28849192      13.68804579      14.09728108
Au       9.24293222      17.88531628      11.28277581
Au       8.50765622      15.74534165       9.68253405
Au       7.62917301      18.79651558      16.95804296
Au      10.70464088      15.33901191      11.29758734
Au       8.24215607      16.90318984      13.85745768
28
Properties=species:S:1:pos:R:3 functional=PBE motif=compact pbc="F F F"
Au      39.51015001      40.15780721      38.11837887
Au      40.55963745      38.21649739      34.24070886
Au      41.92798087      38.76969154      36.62759981
Au      39.09858612      39.13769773      40.73702371
Au      41.60192344      33.58704575      34.76328427
Au      37.64140027      36.17930883      34.86483162
Au      41.65801621      39.12766789      39.54717049
Au      37.30345179      38.72027589      38.56613267
Au      39.73513098      34.96303699      38.95990491
Au      38.53152288      37.42082724      32.47522376
Au      41.81062070      36.17559699      35.64406188
Au      38.67769011      40.05692023      33.41529919
Au      41.95510415      33.97482215      37.50063546
Au      37.91486719      36.55541373      40.24959021
Au      43.17717812      37.25656770      40.87339568
Au      40.08217989      35.47543253      33.50026050
Au      40.40346902      40.75873317      35.41069525
Au      41.95586722      41.25944274      37.67583677
Au      37.38209398      35.61915554      37.60658780
Au      39.43427851      34.51009507      36.17716118
Au      42.34260867      36.67497335      38.31275079
Au      42.20270954      34.64046297      40.14956393
Au      36.39488435      38.49561817      33.92779434
Au      35.39952190      36.80566235      39.05340279
Au      35.76935758      37.58018797      36.39568126
Au      40.49870771      36.78097359      40.96211180
Au      39.51576208      37.35839062      37.02468054
Au      37.79423978      39.63738739      36.02620853
28
Properties=species:S:1:pos:R:3 functional=PBE motif=compact pbc="F F F"
Au      42.04569061      37.76710187      34.89166057
Au      38.56301000      40.59098330      38.13598491
Au      37.42822843      32.37215202      33.70343800
Au      40.06257053      33.81958211      36.53173407
Au      34.75253461      36.81173646      38.95522372
Au      40.28085376      39.24473876      36.43148233
Au      33.87356533      36.47821356      34.45108710
Au      35.66535426      34.44382240      33.89076340
Au      36.84376608      33.21131478      36.27562474
Au      39.29381986      37.44624770      34.46319529
Au      32.74067986      36.77918374      37.12946697
Au      40.16723378      32.76140588      33.94257278
Au      38.59767824      32.50426588      38.51874625
Au      34.96777833      38.22163678      36.43515404
Au      34.95374713      35.17425100      36.59239802
Au      36.57110227      37.07501081      34.35040080
Au      37.50320846      38.99305948      36.14035954
Au      38.02072878      33.92904490      40.85180686
Au      38.39355306      34.98027978      33.66971516
Au      36.40431657      38.94741084      38.76000979
Au      36.42695748      34.44522112      38.71961441
Au      37.19337533      36.66034708      40.27436534
Au      39.01320774      37.92886918      38.60267107
Au      38.91288817      31.37716933      36.03664615
Au      39.35088686      35.21443241      38.90038738
Au      41.16505842      35.24263529      34.33567024
Au      40.72927580      36.46946699      36.89803740
Au      37.84056288      35.93297106      36.58288555
28
Properties=species:S:1:pos:R:3 functional=PBE motif=compact pbc="F F F"
Au       9.79834626      13.48708682      15.34682148
Au       5.85354894      15.91176543      13.55971966
Au       7.80396985      13.81869964      17.22508577
Au       8.67443168      13.54324998       9.91204684
Au       8.26046478      18.17479867       9.68509925
Au       9.72496731      15.96670167      13.59847765
Au       6.70448613      13.90298896      11.80155113
Au       7.68591373      15.99099618      15.62254297
Au       9.62534861      17.90775529      15.82816355
Au       7.07610141      15.73245219       9.65660804
Au      10.01157154      15.53831545      17.29334771
Au       9.92226257      16.03122440       9.98021755
Au      11.30441798      13.75320827      10.76949500
Au      12.01461706      16.16240355      11.88003618
Au       9.24281530      13.25654082      12.62549976
Au       4.67671489      15.61579811      11.07272441
Au      11.81139911      13.82994645      13.52977562
Au       7.11777240      13.53769553      14.48725479
Au      13.52754189      15.89596437      14.24611656
Au       7.70571296      18.03134511      13.81272462
Au       6.17601096      17.83449817      11.45145241
Au       9.80327463      19.98929631      13.88143716
Au      11.61487125      19.76504232      15.96978003
Au      12.19264646      17.05606962      16.52571420
Au       7.93615426      19.92347608      11.85434755
Au      11.92154271      18.07121279      13.85112840
Au      12.30661438      14.32643804      16.20783965
Au      10.14589232      18.20578387      11.70691718
29
Properties=species:S:1:pos:R:3 functional=PBE motif=compact pbc="F F F"
Au      23.76056112      21.10907034      27.55117381
Au      24.59650226      22.49271878      30.09950041
Au      23.47704738      22.70405057      23.12350839
Au      25.57474047      23.29221832      24.76793597
Au      25.44690866      18.73585549      31.54035355
Au      26.75894842      21.32455906      31.46974690
Au      21.98527626      22.10414123      31.04129533
Au      21.09171210      20.79200820      28.61140098
Au      26.48589708      21.24165323      26.59919349
Au      22.46062546      23.49338707      28.53776189
Au      20.85827872      22.48581629      24.10063254
Au      24.68297613      17.55088256      29.22811045
Au      25.24502431      18.79338001      26.66614064
Au      21.41610107      20.39436174      25.85746497
Au      26.18389930      20.05227878      33.80901889
Au      23.19588979      19.72922303      30.17497357
Au      23.01340405      18.23760949      24.90587418
Au      20.28062187      22.85075539      26.74295312
Au      22.41551012      18.55752915      27.72159042
Au      24.04754560      21.09846964      32.48155661
Au      27.21124843      22.53958831      29.09169450
Au      24.50912450      20.65215510      24.70355319
Au      26.09026287      19.97065398      29.09513507
Au      27.58469264      23.74127858      26.63005274
Au      19.93007702      23.10326928      29.48585296
Au      22.91237777      23.34739569      25.77692631
Au      23.88139112      16.43343810      26.82962564
Au      22.21024845      20.20397701      23.19173751
Au      25.02536550      23.70720548      27.58103659
29
Properties=species:S:1:pos:R:3 functional=PBE motif=compact pbc="F F F"
Au      23.81416649      21.38287429      27.47891926
Au      26.23223212      18.53625435      30.61426741
Au      26.30509479      20.52542747      28.74889101
Au      25.47793647      25.11003516      27.40116064
Au      22.69428707      18.36689569      24.25775243
Au      22.72645035      24.71336178      27.62360330
Au      21.58605868      22.65331940      26.11447450
Au      19.98600750      22.06138879      29.95219694
Au      25.74536590      17.83358355      28.00224326
Au      22.49382273      21.48652993      30.72587764
Au      24.18022616      25.54866235      29.80221002
Au      19.35019541      21.49573007      27.26121270
Au      25.22176216      19.38386971      23.45335795
Au      21.77632185      24.17651068      30.23188678
Au      21.40498024      20.14347985      28.52717230
Au      20.96606873      19.90119712      25.72401181
Au      26.65756343      24.43032870      24.94791582
Au      24.03383848      23.51841494      31.75409226
Au      23.28558492      21.05738906      24.57581702
Au      20.13391217      24.10897703      27.98370595
Au      23.10390119      18.54140003      26.99458745
Au      26.05302123      19.84532770      26.04827611
Au      25.07407630      17.33897093      25.41911603
Au      23.77841830      19.25710032      29.57739442
Au      25.18446793      21.04463455      31.30943795
Au      26.44728883      22.49390174      26.85674637
Au      26.03800485      21.88955218      24.10257624
Au      24.08831317      23.55451398      25.44569946
Au      25.34432222      23.07713491      29.35641523
29
Properties=species:S:1:pos:R:3 functional=PBE motif=compact pbc="F F F"
Au      23.88804586      21.54533894      27.55107485
Au      25.69418980      18.57031569      30.83039902
Au      26.15220936      20.68794623      29.14170198
Au      25.25593775      25.26607043      27.84739842
Au      23.82887583      18.43676909      23.80434458
Au      22.52762840      24.24747009      27.66987920
Au      21.86601013      22.40214425      25.70734637
Au      19.32610483      22.12006294      30.50194347
Au      25.88019845      17.99862349      28.14760777
Au      21.87845214      21.33768651      30.10699025
Au      23.51161880      25.49753198      29.92292388
Au      19.50057144      20.93629072      25.93502192
Au      26.28737383      19.77955494      23.65879604
Au      21.08182765      24.20980366      30.05034631
Au      21.43574992      20.01839791      27.66549105
Au      21.65673188      19.70016910      24.81117646
Au      26.84960332      24.82965954      25.61004042
Au      23.11948099      23.30424786      31.71135344
Au      24.00196856      21.21560777      24.36375978
Au      20.26378988      22.60956406      27.97493369
Au      23.61014311      18.64433756      26.55477581
Au      26.40847804      20.16816765      26.40755880
Au      25.94990377      17.60005413      25.45792762
Au      23.52977473      19.23973884      29.27136233
Au      24.40331536      20.95780633      31.35879998
Au      26.53598488      22.77505135      27.39015608
Au      26.63329256      22.31423491      24.57480305
Au      24.31571625      23.68766155      25.58431147
Au      25.05219253      23.20812733      29.72358861
29
Properties=species:S:1:pos:R:3 functional=PBE motif=compact pbc="F F F"
Au      23.64220305      23.28592357      29.87086146
Au      18.89308626      22.49020967      29.60948866
Au      23.24874043      20.72556966      28.58608224
Au      18.51902466      19.95243053      28.17656926
Au      25.90774250      22.09401335      28.75843432
Au      22.90714868      18.29684719      27.05411738
Au      23.34348388      23.18046358      32.64957091
Au      21.07917579      22.87577979      31.11028255
Au      24.84433958      17.10476798      28.81450722
Au      20.36329431      18.01752895      28.36737183
Au      22.29627892      16.07360123      28.63650311
Au      27.66801241      20.70291284      30.48537402
Au      23.89069287      23.12532106      27.05404375
Au      20.93933961      20.25148245      26.73843809
Au      25.19713684      19.40315616      30.41921123
Au      21.59995006      22.69591710      25.52650595
Au      20.63081566      20.33311732      29.96379691
Au      27.96629567      20.62255254      27.53697618
Au      26.08074346      21.78313499      25.97361584
Au      16.80715657      22.02653482      27.96248147
Au      25.49923343      19.32237469      27.19367123
Au      21.34778711      23.02285657      28.30335381
Au      29.68273581      19.40368461      29.24770615
Au      25.56015977      21.96312261      31.55768610
Au      19.15267579      22.41791977      26.65715152
Au      27.29401851      18.16480351      29.05232708
Au      23.53233100      20.69433726      25.68143514
Au      22.61243135      18.35394761      30.12340530
Au      22.96352307      20.73641482      31.46878237
30
Properties=species:S:1:pos:R:3 functional=PBE motif=compact pbc="F F F"
Au       9.48342674      12.17793654      18.09666766
Au       9.39733779      15.06814218      18.43560367
Au       9.09308591      15.96595176      10.11714240
Au      10.88010066      17.10802229      14.39152386
Au      11.53201390      11.59393240      16.48309766
Au      11.14495937      11.70420298      10.87518224
Au       7.17277800      14.35265014      11.47115826
Au      12.93509978      18.44747275      13.08149420
Au      11.05555934      11.21936996      13.70081899
Au      13.17659703      10.34225586      12.13068537
Au      11.32363343      14.54157392      10.91544012
Au      13.68463169      14.13661172      14.96682688
Au       8.91008404      12.47616818      12.50639308
Au      13.53579075      16.92294414      15.34928370
Au      13.08178801      13.03597428      12.47255462
Au      11.39688989      16.12857309      17.01477516
Au       8.99930725      15.60893391      15.68937508
Au      10.84267940      14.16802384      13.97758766
Au       7.58636624      13.41131042      19.60069793
Au       9.17515266      13.21191102       9.79406187
Au       7.19237134      14.03344393      14.19725411
Au       9.09902744      12.26456272      15.29711639
Au      13.70224014      11.33359417      14.69364333
Au       8.80393139      16.03767792      12.92416329
Au      14.05949070      12.48346346      17.15506706
Au       7.34989446      13.72153901      16.89581682
Au      10.97836451      17.29584180      11.53109117
Au      13.97683695      15.25804046      17.48050012
Au      11.83100301      13.68467245      18.34842237
Au      13.00100938      15.74688280      12.79060492
30
Properties=species:S:1:pos:R:3 functional=PBE motif=compact pbc="F F F"
Au      39.21042485      36.35829440      38.21890727
Au      39.02122228      37.67834047      32.88029266
Au      35.34278328      35.64076980      40.74749750
Au      40.33084083      35.35288359      33.63193668
Au      34.40718186      38.11858908      40.06949414
Au      35.31641403      35.99987542      32.18031837
Au      33.24869921      35.09325907      36.43901610
Au      38.34665823      39.57957871      34.71154234
Au      37.21797361      37.38472039      30.79478255
Au      33.67669426      34.49545286      33.80093042
Au      37.32453924      41.22711054      36.74016641
Au      34.17918794      37.62691029      37.35723961
Au      36.08775140      33.40320620      32.89051818
Au      35.79602020      39.14615772      35.74226958
Au      38.28589558      38.77417611      37.48992122
Au      36.30544333      38.46658357      33.12449136
Au      37.83843928      33.76844793      37.26391789
Au      39.50887103      37.17364386      35.54662722
Au      33.07438827      35.78918283      39.08374374
Au      35.70954251      33.87187260      35.57804598
Au      37.71824252      34.72641203      39.93786073
Au      35.37690858      34.47297017      38.25282924
Au      38.06321214      35.10219124      32.09473259
Au      38.30882870      33.62269220      34.46300854
Au      40.08451931      33.84476742      38.90539397
Au      37.20945802      37.54537143      39.77309165
Au      34.53046161      36.95823116      34.68293772
Au      35.83923625      39.71790638      38.49364974
Au      36.78397769      36.43874465      36.51084665
Au      40.28126966      34.54502327      36.22224281
30
Properties=species:S:1:pos:R:3 functional=PBE motif=compact pbc="F F F"
Au      34.78839166      32.98203948      41.01599743
Au      36.62756818      36.39684951      38.05211927
Au      33.49129959      37.27479564      39.37664130
Au      38.99435703      38.89637762      39.81519983
Au      35.66482934      34.08960931      36.46363969
Au      40.89338278      37.49637058      35.55301789
Au      34.71714619      35.67718563      41.46925199
Au      34.30625556      34.65265332      38.88241733
Au      39.13343222      36.09074565      39.44356781
Au      38.65915979      38.25188158      36.99825448
Au      36.22762425      38.31769773      35.81580085
Au      37.09327362      37.20486793      40.99612843
Au      34.01392531      36.31000349      36.78791851
Au      36.77491135      39.96953208      41.01402302
Au      38.29761558      36.97568194      34.48257878
Au      33.76149771      37.99909343      34.65535503
Au      36.52718354      39.35663781      38.33592655
Au      39.95596282      32.96012575      35.92221605
Au      37.72494772      34.17614827      34.59784205
Au      34.23135401      40.03023634      39.67944774
Au      34.65507419      38.31475582      41.76212716
Au      40.32300810      35.14123759      34.34208504
Au      33.86889849      39.07388805      37.20525540
Au      40.60012245      35.28209810      37.22987139
Au      38.72994251      33.57505115      38.32676824
Au      35.69993482      35.97905878      34.43154122
Au      36.19079581      32.43320986      38.71644266
Au      37.00688433      34.55956262      40.32167985
Au      41.02307318      37.80488041      38.32243725
Au      37.44608369      31.99584168      36.36919034
30
Properties=species:S:1:pos:R:3 functional=PBE motif=compact pbc="F F F"
Au       9.55809093      12.04857724      18.07768179
Au       9.80908165      14.98699824      18.26196232
Au       9.62774328      16.07058531      11.23186182
Au      10.97511371      17.10338864      13.45920395
Au      11.96355472      10.86193937      17.44384565
Au      12.66127153      12.68979869      10.83189694
Au       7.45333831      14.42984659      11.65215700
Au      13.65495531      17.68125721      13.10370003
Au      11.08354223      11.51814640      12.83378568
Au      13.58795563      10.49906239      12.23784721
Au      11.68593791      14.91703868       9.69091645
Au      13.50097531      15.37266642      14.66771270
Au       8.65755794      12.62652653      13.46917471
Au      12.61932070      17.77300316      15.67271274
Au      13.66824379      12.94780555      13.46157666
Au      10.10725210      16.57882762      16.04080984
Au       7.71129373      15.30616762      16.41544214
Au      10.97517150      14.10908684      14.26714245
Au       7.40235196      13.67446483      18.58655112
Au       9.91724737      13.27176059      11.06349142
Au       6.44705719      14.11683056      14.24484231
Au      10.10439576      11.29517537      15.44764554
Au      12.81183142      10.61084434      14.88484105
Au       8.60484961      15.80152103      13.81837107
Au      13.04326607      13.10466637      16.19753846
Au       7.70137628      12.48225619      16.08149034
Au      12.05495769      17.33683575      10.89905363
Au      12.33770642      15.57874121      17.29356437
Au      11.97953316      13.29952554      18.74853684
Au      13.59062041      15.17719733      11.83504049
32
Properties=species:S:1:pos:R:3 functional=PBE motif=compact pbc="F F F"
Au       2.80720823      16.58193793      14.55216052
Au       8.60635686      21.13606120      12.78084807
Au       3.28975808      17.43846462      11.91396841
Au       9.16947296      18.56448510      11.99479946
Au      10.90092902      17.03911246      13.61006171
Au       5.75145608      19.82905977      16.22188207
Au       8.06659968      16.22357293      17.06483738
Au       9.68032022      15.85739888      11.44234114
Au       5.39418525      15.31917023      17.31443841
Au       3.89950063      19.09722930      14.24184131
Au       5.03713791      18.22380683       9.83869570
Au       8.12274800      16.61855093      13.81740445
Au       7.50695292      17.12480632      10.21635099
Au       5.76014604      16.98680878      15.12663469
Au       6.14946024      17.88195265      18.13726413
Au       3.72680566      17.89215100      16.79462765
Au      10.44577213      17.36583897      16.32828736
Au       6.08235240      17.97051892      12.60683280
Au       5.96115823      20.88625379      13.61768221
Au       7.50568686      14.38493204      10.58192569
Au       4.20155950      20.09239819      11.68196910
Au       7.03204223      14.30669272      15.24274549
Au       6.99551699      19.95859504      10.87561413
Au       5.05509354      15.59040466      10.63147406
Au       5.82776706      13.80088072      12.70347647
Au       3.26032873      14.75480184      12.53236639
Au       9.84841024      19.44007239      14.62351203
Au       7.95293180      21.24267954      15.46922676
Au       8.59451574      13.77583897      13.04331990
Au       8.40014911      19.05314272      17.05029428
Au       9.81352271      14.89030173      15.25739675
Au       4.28646801      14.24358500      15.02986019
32
Properties=species:S:1:pos:R:3 functional=PBE motif=compact pbc="F F F"
Au      34.99356217      32.64454445      36.82037626
Au      37.50661687      35.73764009      32.89143223
Au      37.54673658      38.10730849      34.49285884
Au      36.02604070      34.10885478      34.64692373
Au      34.17423199      39.57544092      40.95736582
Au      35.11755071      39.45917724      34.14881883
Au      38.65688300      33.50977101      33.85351914
Au      33.77301711      35.13340853      35.92869868
Au      38.84621678      35.84315157      35.39900267
Au      39.78896385      31.24328418      34.81660621
Au      33.60810461      37.90802962      36.02898300
Au      32.09944362      37.70877467      40.59118007
Au      34.69398522      36.97730537      40.25295568
Au      39.61428794      35.65291461      38.11297190
Au      36.29193703      38.02543085      32.03149937
Au      34.89791709      34.78845778      38.65652290
Au      39.28278135      37.92272159      39.65301011
Au      38.58278204      38.10769679      37.00933531
Au      36.79041174      38.81790136      40.56422830
Au      36.77402695      40.13620478      36.32797126
Au      39.80365901      33.45437446      36.49489267
Au      36.18360236      36.56573750      36.63665612
Au      32.58757456      33.55566332      37.79405940
Au      37.14664642      36.26420208      39.34843667
Au      37.39143778      31.91056310      35.88781678
Au      34.97522270      36.58361187      33.95348614
Au      35.44433375      40.62151185      38.75811719
Au      32.60522363      36.39617200      38.19268771
Au      34.07455929      40.61534990      36.36435088
Au      33.03984687      39.14326398      38.41715894
Au      38.16650635      40.32553033      38.67914643
Au      37.36025887      34.00953032      37.69617295
32
Properties=species:S:1:pos:R:3 functional=PBE motif=compact pbc="F F F"
Au      35.84503489      32.79112954      37.29629577
Au      38.14876694      35.72945061      33.13669127
Au      37.63158639      38.19312773      34.49794610
Au      36.82201989      34.11101594      35.04046111
Au      32.55643945      38.15829589      39.66691412
Au      34.96038333      38.93647703      33.70614611
Au      39.58017679      33.83605640      34.35398621
Au      34.25468933      34.83464017      35.97416543
Au      39.40578388      36.37349208      35.57919141
Au      40.99842303      31.88313299      35.60429553
Au      33.27122108      37.34366633      35.30997485
Au      32.30112314      36.09453159      37.56264632
Au      35.06597598      37.29183424      40.47140856
Au      40.08999507      36.48124612      38.29707745
Au      36.69799014      37.71582718      31.94403211
Au      35.47119082      35.02261443      39.01024970
Au      39.36139638      38.81043710      39.60939546
Au      38.42044439      38.51122701      37.09033420
Au      34.47319917      39.87598936      40.86854206
Au      35.95698819      39.54399778      36.34525126
Au      40.55435155      34.16678996      37.00640757
Au      36.30760983      36.63542557      36.68615580
Au      33.33807303      33.53375182      38.19843570
Au      37.52285450      36.80936439      39.41552846
Au      38.37934671      32.24982588      36.42019454
Au      35.44956976      36.18408283      33.89960741
Au      33.99742907      40.10288798      38.18268778
Au      32.92609320      35.49479224      40.16980195
Au      33.37710872      40.15365260      35.49835047
Au      31.73015768      38.73461808      37.14822692
Au      36.57699718      39.46835037      39.07962278
Au      38.00825707      34.50432475      37.99936957
32
Properties=species:S:1:pos:R:3 functional=PBE motif=compact pbc="F F F"
Au      39.52869855      31.11093204      34.38626232
Au      35.17233989      34.35324468      33.98221728
Au      35.62060990      37.16933926      34.45853770
Au      37.29934421      32.68538876      34.11778416
Au      33.09470901      41.15727198      39.26879637
Au      35.06405562      34.42756118      38.81919620
Au      37.76555550      35.40928358      34.52163402
Au      38.45403155      31.95943546      36.72351882
Au      38.05025991      38.03026519      35.30263548
Au      40.21081967      36.25877477      35.71045842
Au      37.39600587      32.86127846      38.97156861
Au      33.15937353      36.45662166      38.79824100
Au      34.16400429      38.76681888      40.11663185
Au      37.99005996      39.80074219      37.43089376
Au      33.92899756      35.20673175      36.43600660
Au      37.74469971      35.57292293      39.72423691
Au      35.57692673      40.50775010      38.32671551
Au      33.47566923      38.91705377      34.35296451
Au      36.78579473      38.21289629      39.37915748
Au      32.20555164      37.41989588      36.32878439
Au      40.43800724      38.91668033      36.41305745
Au      36.51550969      36.30158794      37.10999281
Au      36.26716125      33.86490786      41.27501775
Au      39.12078938      37.23334225      38.12492286
Au      39.90852390      33.70681808      35.05014303
Au      36.05403528      33.38820650      36.49483804
Au      31.77598895      38.78714899      38.62409601
Au      35.18276099      36.38811503      40.78249530
Au      33.09421483      36.17072708      34.00003135
Au      33.27254938      40.15720040      36.70953793
Au      35.80642764      39.72659105      35.64324748
Au      39.41723865      34.47804498      37.77671582
34
Properties=species:S:1:pos:R:3 functional=PBE motif=compact pbc="F F F"
Au       7.92571258      12.91835820      15.52985844
Au       9.06022324      12.04279761      13.15777309
Au       7.09056235      14.46802821      17.74703477
Au      10.37393356      15.97107794      10.79535674
Au       6.52654686      17.84294870      10.70168914
Au       7.25232788      17.59112148      13.44279589
Au      12.39768530      16.45654226      12.71472563
Au      10.80361695      18.65500272      12.10638357
Au       9.77261948      14.74918385      17.06039708
Au       9.61768131      16.43511586      13.49935678
Au      10.92290533      14.04043045      12.68737034
Au       8.31972515      19.86591635      12.04442654
Au      11.70849790      15.47442459      15.22555581
Au       4.59611931      17.11927816      12.53324659
Au       6.00374443      15.09212961      11.13974021
Au       6.55918932      13.13751848      13.05628372
Au       8.51500233      13.87061583      11.20170306
Au       4.15251219      14.43041748      13.03690124
Au       7.77367264      15.74681342      15.24879094
Au       5.58421569      19.77218839      12.54668465
Au      10.12060441      20.50950861      14.07404468
Au       7.43983203      20.25881981      14.69597147
Au      11.05690922      17.21236158      17.30723926
Au       5.13649096      18.67166491      15.06322452
Au       5.68559889      16.73764166      16.96033694
Au       3.72492211      16.28819859      15.05621029
Au      11.54915181      18.25737514      14.79697828
Au       9.45368527      19.25855507      16.42481683
Au       8.34849484      17.05831324      17.83286147
Au       6.82117439      19.27339161      17.20260019
Au       9.16078868      18.32584755       9.90089724
Au       5.44562087      14.12394498      15.46883742
Au       7.97485620      15.86296300       9.41221034
Au      10.70466471      12.89298666      15.22755004
34
Properties=species:S:1:pos:R:3 functional=PBE motif=compact pbc="F F F"
Au      37.78679579      36.39571800      41.13823279
Au      33.52826256      37.17954203      39.08266202
Au      38.34752980      36.65978446      37.02202562
Au      36.90139277      30.92416939      37.81193118
Au      41.10106128      33.74222531      35.67259767
Au      37.88027352      39.39765210      36.65552627
Au      35.30625240      36.31981852      34.02416475
Au      35.19821799      35.35895494      40.33268545
Au      33.83106366      34.62084207      37.98399738
Au      34.98909959      32.46048204      36.51901585
Au      38.73992050      33.27554873      34.24601153
Au      39.70355799      34.31472915      40.99395458
Au      41.15604543      36.26120955      36.92435338
Au      37.70408854      34.68838416      38.73597684
Au      40.31286511      38.79905098      37.94507479
Au      35.50070478      32.79361897      39.24758127
Au      38.01863151      38.57574857      39.41119948
Au      37.73864116      37.59586591      34.33724861
Au      40.08773248      36.60084831      39.54191993
Au      37.05378470      33.66637180      41.37554870
Au      37.59988332      35.31798400      32.75294627
Au      33.94705819      36.93961494      36.38650781
Au      33.58480892      34.45345722      35.20174818
Au      39.10050251      32.18767479      36.77018527
Au      38.67338238      32.13771159      39.53313958
Au      40.51762440      34.01582314      38.37083057
Au      36.25048612      35.07554003      36.47745439
Au      39.82921106      35.78893960      34.36193709
Au      40.22893407      38.37099892      35.23947931
Au      35.63775643      38.05642907      40.66930525
Au      35.59809061      38.68276031      37.97956851
Au      35.92558061      33.53767073      34.03130727
Au      35.49838067      38.90340436      35.21922336
Au      37.06116795      31.26054745      35.07773446
34
Properties=species:S:1:pos:R:3 functional=PBE motif=compact pbc="F F F"
Au       8.16762695      12.60391890      13.85270191
Au      11.56307406      15.13811412      15.70136566
Au       7.12075032      13.62340216      16.27622657
Au       5.80159251      15.83221738      10.24588013
Au      10.37638186      17.31995370      10.94066356
Au       7.38934698      15.37275345      13.92794092
Au      11.87563623      16.25385084      13.07196277
Au      10.91720573      18.91554475      13.21766569
Au       8.18153691      17.83136575      17.52288217
Au       9.44161335      16.77308152      14.94200212
Au      11.18050826      14.71936318      10.93296406
Au       8.56379516      20.42270094      13.80862567
Au      10.77208637      13.71087711      13.48980865
Au       5.24953029      17.92051570      11.95329656
Au       6.72054933      20.22896831      11.65246097
Au       5.42250829      13.05290318      14.14758671
Au       8.53656965      15.30217033      10.30874565
Au       6.66943736      13.67147638      11.72114006
Au       8.02017653      17.78089511      12.92698483
Au       7.67232849      17.90705338      10.16715837
Au      10.02984214      19.38003732      15.89443786
Au       7.37316949      20.16491066      16.33493922
Au       9.07936479      15.19533267      17.39799564
Au       5.82386687      19.50883792      14.17127005
Au       6.40617975      15.74797398      17.93245053
Au       4.96320185      15.36168919      15.62622808
Au      12.31439202      17.80269915      15.28557452
Au      10.88991952      17.26129964      17.58350295
Au       5.62477530      17.96860417      16.46542337
Au       3.88547533      17.54183053      14.34685938
Au       9.40813853      19.87146399      11.15095978
Au       4.67482371      15.36659568      12.79482942
Au       9.25574502      12.79761562      11.32489728
Au       9.85207309      12.94868533      16.00748480
34
Properties=species:S:1:pos:R:3 functional=PBE motif=compact pbc="F F F"
Au       7.49406985      12.52377532      15.67534118
Au       8.95565195      11.90606489      13.38822254
Au       7.49359080      14.59891281      17.55412882
Au      10.56309802      15.11216180      10.39547398
Au       6.70363829      17.64207334      10.87716173
Au       7.07796766      17.43796286      14.27587101
Au      11.51783386      16.70607840      12.46115668
Au      11.08646117      19.38693097      12.01671192
Au      10.25429536      15.01186797      17.51784028
Au       8.62431759      16.14494268      12.40585552
Au      10.60186220      14.08174951      12.93752986
Au       8.34025137      19.29418121      12.40375429
Au      11.34503672      15.74896880      15.05900350
Au       4.25013661      16.95649070      11.82136524
Au       5.95896311      14.86330745      11.10339499
Au       6.41606300      12.99794235      13.11282510
Au       8.37677302      13.47343317      11.19885212
Au       4.09996717      14.47625716      13.09934303
Au       8.51690041      15.24766883      15.01087602
Au       5.49177029      19.23152507      12.87106358
Au       9.99272339      20.83347729      14.09260963
Au       7.39105663      20.29169677      14.81938087
Au      11.32165724      17.54772626      17.20680588
Au       5.01345852      19.19826531      15.62558461
Au       6.00784088      16.88820001      16.84503550
Au       4.23911875      16.79170425      14.60309751
Au      11.43118612      18.48131883      14.61170126
Au       9.54075557      19.47074187      16.43508854
Au       8.60089618      17.19189498      17.79234292
Au       7.02024246      19.43742081      17.51956524
Au       9.57485908      17.80698649      10.34321513
Au       5.68766760      14.54956778      15.36104955
Au       8.00081472      15.66469730       9.46441761
Au      10.27770840      13.10859329      15.53676191
36
Properties=species:S:1:pos:R:3 functional=PBE motif=compact pbc="F F F"
Au      35.49794873      37.63056843      39.90917368
Au      36.54983463      33.21794561      35.36207557
Au      34.20580988      37.17978231      35.53048329
Au      36.77421064      36.04107067      35.84539241
Au      37.18275990      40.50114287      36.59406852
Au      38.57645157      32.58754315      37.15750275
Au      38.34701224      35.29708533      37.96957884
Au      37.77424040      33.47304501      39.92070241
Au      33.51901274      36.67319975      38.20974933
Au      40.46586019      33.51227206      39.00792115
Au      40.92366508      38.22882904      39.85845118
Au      39.34655354      36.97730489      36.03334256
Au      34.83224297      39.04515818      37.46570519
Au      34.46250147      34.53844130      36.70204687
Au      37.38423918      37.85797917      37.73698285
Au      39.84878169      40.60757188      35.75897330
Au      41.35269102      38.68346859      37.08762842
Au      39.25203531      39.93251033      38.40994463
Au      40.28414266      35.50967660      33.79320876
Au      35.35399517      34.89878565      39.32787817
Au      35.93204550      32.55283102      38.01119967
Au      36.59445394      40.18733571      39.35116690
Au      37.00847488      35.76808298      41.34728384
Au      39.16031909      32.97449547      34.40445067
Au      36.14360210      37.41068466      33.38612173
Au      39.63934174      35.76656909      40.45315889
Au      38.76759410      37.39387143      32.42199285
Au      34.83596733      34.94981571      33.91973926
Au      41.37173856      36.06523696      38.21340805
Au      40.69355090      38.45481700      34.16732513
Au      40.74805568      34.20870839      36.28606657
Au      35.27220910      39.66415433      34.75887920
Au      42.22399897      36.50264031      35.55632018
Au      37.97749009      39.37622252      34.15989904
Au      37.59701401      35.00582385      33.29712836
Au      38.20219492      38.14536682      40.47474049
36
Properties=species:S:1:pos:R:3 functional=PBE motif=compact pbc="F F F"
Au      13.02069936      17.10449022      12.00222990
Au      11.16896174      18.80791805      13.34122578
Au       7.53976088      12.75094967      14.71893270
Au       7.97342411      15.31029964      13.74436639
Au      13.17403455      14.85324402      17.63377437
Au      11.36570319      14.51895440      15.38154246
Au      12.08863908      11.04066141      12.52153909
Au       9.87354554      13.75944577       9.71888357
Au      14.96216693      15.90299132      15.76624083
Au       8.28748093      13.13592888      12.02773379
Au       9.55400694      11.23245199      13.53237077
Au      13.81369443      11.81236211      14.55147544
Au       9.98053083      11.26971888      10.77637136
Au      13.51666704      17.91940713      14.61691384
Au       8.48386143      15.72121989      11.05661689
Au      12.37171408      13.87720251      13.00733157
Au      11.59427557      10.21899285      15.18558687
Au      14.63550002      12.07735868      11.86573514
Au      10.63550653      13.81978778      18.28879225
Au       8.51261013      17.89739359      12.78097408
Au      15.26173581      14.00802826      13.79603469
Au      12.07018338      15.54160683       9.87114041
Au      14.35234145      14.81975437      11.21350197
Au      15.52866097      16.65187937      13.11893810
Au       9.70769474      16.29103463       8.63361680
Au      11.38165955      18.84012869      16.08552349
Au      12.40384197      12.81998904      10.35668066
Au      10.68418418      15.97796404      13.15872699
Au       8.72882680      14.72964171      16.39086587
Au       9.21280807      17.28062144      15.36705214
Au      13.48558326      17.57557914      17.40879135
Au      15.15393660      13.22098313      16.53428992
Au      10.85249275      16.45422479      17.42040542
Au      10.54334835      17.74598683      10.82298379
Au       9.82801950      12.16786954      16.15779408
Au      12.50292452      12.24371491      16.91288863
36
Properties=species:S:1:pos:R:3 functional=PBE motif=compact pbc="F F F"
Au      42.07155770      36.07823586      36.72968760
Au      39.76791341      37.89065701      40.26994238
Au      39.26293213      37.08175926      36.04360071
Au      36.69627914      34.36942929      40.26710496
Au      41.00665386      36.00433857      34.10866921
Au      34.09179912      37.12322072      34.33146698
Au      39.27637081      32.85004863      35.98565096
Au      40.83295009      33.97765706      38.01174828
Au      40.05788550      33.49724331      33.33928930
Au      36.88929759      37.49086612      37.24377602
Au      39.32098192      35.16037099      39.97255306
Au      39.52215719      40.36819942      38.93359273
Au      35.19590765      39.25684400      35.71912125
Au      35.75808762      32.05967121      39.13178104
Au      37.52179138      36.71358656      41.46778564
Au      41.14299804      38.37313592      37.91380214
Au      35.42273581      36.79099689      39.60570526
Au      37.56699389      40.29207886      34.48144740
Au      34.86746686      39.33446285      38.51802299
Au      39.50880651      38.42588776      33.59390628
Au      41.90685558      33.65645874      35.45489960
Au      38.55338458      35.82411714      32.90212137
Au      34.84986314      34.47103362      38.12349734
Au      39.75244705      39.97035710      36.12534364
Au      35.73585971      35.24429106      35.56607021
Au      37.25369176      40.28089252      37.30227359
Au      36.51911496      32.65259237      36.55785605
Au      41.87009416      38.42613998      35.19169990
Au      34.08135146      36.95217139      37.14397864
Au      38.47614696      32.69671405      38.74744527
Au      37.29913429      38.93478452      39.81040909
Au      35.78703987      35.41974858      32.75853530
Au      41.86513695      36.18911066      39.51417166
Au      37.39629527      33.57283447      34.10443280
Au      37.99154591      35.04525453      37.35022898
Au      36.86829948      37.61677830      34.14305420
36
Properties=species:S:1:pos:R:3 functional=PBE motif=compact pbc="F F F"
Au       8.82553201      13.75392764      11.37370961
Au      14.66793227      18.22514227      15.05801424
Au      10.54955220      16.87877426      17.13055194
Au      11.87404662      18.18529540      15.02293726
Au      11.64033473      14.31552787      17.42778176
Au       9.37495320      14.63568447      15.89406214
Au      11.53631681      17.18909202      10.74338232
Au      12.84870630      10.35064249      12.01146968
Au      13.25480226      16.42849473      16.68546179
Au       9.08538160      16.57261768      11.80731092
Au       9.42271850      17.03704476      14.56578470
Au      11.26278111      10.91609793      14.29015883
Au      15.17330896      12.00405658      12.30445124
Au      14.06510914      10.41951582      14.46728535
Au      12.80597083      13.08366674      13.27991799
Au      14.26866726      17.09538580      10.29176625
Au      12.84951967      12.15460594      16.26837664
Au      13.14888012      15.74338851      13.74432170
Au      13.35061791      12.41730327      10.17773729
Au      10.48654852      18.87279262      12.71237853
Au       7.70236718      14.97409122      13.66295280
Au      10.72624304      14.75487447      13.27070922
Au       9.07755823      12.53396492      13.93901425
Au      10.09487152      12.08266316      16.58825711
Au      11.60893961      10.34894541       9.55556260
Au       9.82475828      15.49408253       9.37046906
Au      12.60358201      14.99736317       9.47042318
Au      14.69119878      14.52852324      11.24604717
Au      13.26345544      18.35350547      12.61537029
Au      15.57010947      15.59518351      15.36076167
Au      10.69720172      12.92953663       9.42518063
Au      16.71628274      14.23234449      13.17511290
Au      14.45455947      14.08883007      17.47470633
Au      15.21308972      12.87691877      15.06083517
Au      15.56701661      16.76731256      12.78031420
Au      10.22596097      11.38209727      11.73060966
37
Properties=species:S:1:pos:R:3 functional=PBE motif=compact pbc="F F F"
Au      21.70584259      23.86373131      29.60473822
Au      23.28727135      26.00998155      30.58150349
Au      22.62409143      25.66738158      25.89624532
Au      22.48227891      23.32220256      24.28654536
Au      17.41442118      21.70600443      29.53991026
Au      18.10160585      26.80363419      24.51092024
Au      20.05292516      22.29946563      25.38101813
Au      19.22304526      28.66599494      31.45627662
Au      13.96857803      28.44727438      32.86445647
Au      21.86852064      28.59966475      30.64585373
Au      16.60203509      28.61920053      32.17717586
Au      18.23520255      26.26533827      28.60090439
Au      17.90526298      28.56847182      26.79258403
Au      17.21143249      28.91457417      29.46366976
Au      15.10644913      28.49860327      27.57595294
Au      19.87746466      28.61171856      28.68218245
Au      24.01305397      24.79891216      28.26659732
Au      20.33165635      25.20907162      24.29993419
Au      20.33030192      27.29228796      26.18304102
Au      15.38079655      26.09969048      29.16764088
Au      17.80224136      26.14767648      31.49511150
Au      14.51956232      28.55105402      30.22363090
Au      20.25746241      24.78620973      27.37349982
Au      16.20330438      26.15267594      26.49868803
Au      16.16196716      23.91001324      30.80171314
Au      20.31886873      22.98836738      22.72838931
Au      18.94306471      23.92922443      30.21316970
Au      20.42677931      26.21990678      30.62588968
Au      24.69017364      23.76501764      25.81622582
Au      19.92205205      22.15774787      28.22516826
Au      22.36003712      22.77022455      27.07685397
Au      17.99579557      24.18234373      25.60025026
Au      15.89572663      28.45075297      24.91809772
Au      22.13309959      26.99060866      28.28975587
Au      15.05900296      26.13784239      31.93047067
Au      16.66490041      23.86816824      28.01520774
Au      17.71340018      21.59627805      26.65832368
37
Properties=species:S:1:pos:R:3 functional=PBE motif=compact pbc="F F F"
Au      17.90639916      27.09036507      32.81208275
Au      15.88335974      27.44145420      27.58347182
Au      18.40135629      29.44706201      31.20757662
Au      18.30255351      29.12205105      26.38247033
Au      21.04064266      21.84938320      28.84889958
Au      21.57778838      24.72962260      30.86864554
Au      23.35245647      20.89767034      32.81916620
Au      23.15307110      22.42951996      30.60082064
Au      16.34826833      24.97882422      28.73979649
Au      15.23827161      25.06976210      26.12722297
Au      21.08740226      20.54242136      31.36215593
Au      15.67882480      29.89852550      26.38222270
Au      18.65626876      21.78462957      27.43883806
Au      15.86257143      22.62648569      27.24414471
Au      21.39891184      26.45790163      28.67440111
Au      20.85829958      28.04083092      26.46238764
Au      19.28031964      24.18291158      29.15072552
Au      17.01465860      22.44868301      29.84163136
Au      19.76859284      24.98735039      33.04286761
Au      17.06260208      27.29322596      30.07732038
Au      16.58742430      20.15472192      28.28000263
Au      19.87857621      26.90975512      30.92892056
Au      19.43262827      28.24317712      24.03176208
Au      17.31167625      26.70330259      24.95687604
Au      21.51953022      22.90764593      33.00170291
Au      22.50628028      25.68347849      26.21353317
Au      19.13498920      22.53715475      31.61061937
Au      22.81525653      24.02915533      28.42907487
Au      19.75779420      28.84009134      28.87737459
Au      18.65592317      26.49070443      27.69337202
Au      17.04990909      29.80397539      28.81431664
Au      17.90225628      24.14259484      26.10720537
Au      14.74024851      27.59432195      25.04954728
Au      17.54208247      24.76823284      31.28904574
Au      18.86622782      20.27127410      29.83910793
Au      19.91552060      25.73494939      25.08155430
Au      20.61706627      23.62339913      26.70889747
37
Properties=species:S:1:pos:R:3 functional=PBE motif=compact pbc="F F F"
Au      17.46076559      25.87576273      24.77427407
Au      16.53335807      23.15840117      24.59414645
Au      19.65532896      26.56404437      26.22653099
Au      23.12563413      25.22347217      29.04224516
Au      18.55669312      27.05568573      31.18304687
Au      21.05093017      22.96915608      29.53631699
Au      18.44066775      22.67862677      28.55098816
Au      20.45778697      28.61164377      29.85834696
Au      21.23379631      26.71264238      31.72543223
Au      20.04360050      29.26096887      27.12480119
Au      23.82517611      25.68924537      31.66539605
Au      16.29330158      23.65384509      29.98648467
Au      15.91277633      22.87616041      27.31776556
Au      15.98270314      26.67205068      30.00834065
Au      14.86720205      25.10577428      25.86698893
Au      21.98818917      27.29041186      27.63118100
Au      22.43930307      29.93744183      28.43492705
Au      20.61646373      21.89212385      26.94215316
Au      17.98868649      21.32841323      26.11984819
Au      14.19329239      24.94262137      31.27029351
Au      16.77429054      25.19677969      32.30941910
Au      17.68792206      28.55551693      25.87329272
Au      15.27147957      25.19046650      23.16488863
Au      15.51612568      27.42312179      27.37375929
Au      18.90848244      23.83499713      31.03234577
Au      23.21782019      27.89692762      30.10626777
Au      17.38545812      25.30857105      27.76215723
Au      19.33170920      25.33859031      33.29846231
Au      23.64826781      23.02629946      30.60595465
Au      19.93924829      25.74433059      29.05999693
Au      21.51212064      24.60409660      26.95183443
Au      23.20464591      22.53019416      27.87464183
Au      17.96303636      28.04495243      28.64143414
Au      19.03584058      23.88085052      25.77637355
Au      15.39310169      27.67069618      24.57420090
Au      14.31559193      24.96223925      28.50068061
Au      21.50431202      23.98647360      32.13478019
37
Properties=species:S:1:pos:R:3 functional=PBE motif=compact pbc="F F F"
Au      18.35955809      27.48442215      32.29381828
Au      15.46853805      27.33971706      27.63554327
Au      17.28024354      29.84201434      31.21726915
Au      19.28976474      28.93775156      27.06596031
Au      21.09589696      21.64249562      28.85026121
Au      22.11237004      24.69878125      29.29931373
Au      23.42414188      21.91618297      32.91495205
Au      23.40022469      22.38174960      30.27235406
Au      15.95994102      24.93437881      28.97840560
Au      15.13810530      24.83761070      26.25390648
Au      21.22574734      21.04650947      31.60403778
Au      16.74512515      29.04775996      25.79275907
Au      18.57612581      21.66090208      27.67913873
Au      15.80636543      22.53024972      27.50520864
Au      21.03477249      27.07232115      28.32157501
Au      21.57466236      27.97007476      25.71638702
Au      19.23899644      24.07009915      29.25568439
Au      16.92942472      22.52915707      30.14260131
Au      19.54700552      25.17434235      33.28854137
Au      16.47642153      27.38264811      30.18394813
Au      16.54318438      20.16561793      28.75821208
Au      20.46321824      26.17626353      30.88949144
Au      19.11256241      28.26620141      24.37400987
Au      17.16355901      26.39350267      25.05105622
Au      21.72035249      23.91611752      32.03315521
Au      22.46386288      25.44414571      26.52790914
Au      19.08020077      22.81014223      31.87481105
Au      23.25252258      22.91173932      27.55952410
Au      19.24371589      28.53535726      29.80370238
Au      18.23243324      26.41127866      28.05467593
Au      16.93892958      29.65257944      28.48642575
Au      17.85658222      24.02016033      26.34437819
Au      14.56343510      27.28393107      25.05144210
Au      17.47170365      24.99994071      31.32793188
Au      18.94477145      20.48978754      30.23964578
Au      19.81319414      25.83882096      25.59820181
Au      20.54836847      23.42534177      26.79162302
38
Properties=species:S:1:pos:R:3 functional=PBE motif=compact pbc="F F F"
Au      39.16394940      37.67607633      39.43652299
Au      38.09154424      39.37943872      34.38181204
Au      38.92382840      31.28578566      39.02273950
Au      38.21602016      39.03951423      37.21196239
Au      39.94105789      40.76307506      35.88616344
Au      35.14009791      33.14524981      37.65084946
Au      34.30547208      36.40619376      34.25976178
Au      41.82358560      36.62927226      37.21974141
Au      40.56339520      31.46858435      36.71977879
Au      34.74658763      35.76374478      36.90377265
Au      38.84040206      36.79402683      33.55198131
Au      41.57760410      34.91224365      39.39336441
Au      36.62085404      37.16582118      38.42533731
Au      38.84432550      31.56299765      34.60602425
Au      39.07952830      34.02282251      33.38473363
Au      36.24853871      31.43311199      35.73434489
Au      36.67780806      32.43009310      33.16252332
Au      40.97295171      39.22020612      37.92405573
Au      36.29479330      37.90149535      32.94558925
Au      36.26159189      30.73562749      38.42828060
Au      35.09589279      35.17844673      39.57641855
Au      38.34387305      29.80824179      36.69253556
Au      36.89838815      33.04789936      39.81279437
Au      40.95270190      35.49094044      34.82593294
Au      36.58903259      35.18806192      33.26102246
Au      34.77962748      33.72050858      34.92603193
Au      41.91401229      33.86608975      36.86984001
Au      37.43745158      34.01046672      35.87287714
Au      41.57048054      32.15963486      39.17680248
Au      40.54592527      38.14940382      35.27654094
Au      36.17429435      37.84163572      35.76174956
Au      38.76702192      36.25934612      36.63713948
Au      41.37883635      32.79650043      34.35833550
Au      37.66386608      35.60227767      40.48956404
Au      39.14444583      33.91755529      37.97288968
Au      41.94497039      37.58929174      39.89136303
Au      40.18730158      36.08109958      41.49025112
Au      39.51472764      33.45868992      40.74677263
38
Properties=species:S:1:pos:R:3 functional=PBE motif=compact pbc="F F F"
Au      40.07408266      38.61935697      37.44437223
Au      38.17438056      40.30497064      38.57319474
Au      39.88022996      29.52599059      37.82569463
Au      40.96548712      33.99228614      34.63571972
Au      41.64664619      34.10269887      40.20163621
Au      37.69016268      33.00453653      38.53698392
Au      41.44144116      34.07065482      37.39576936
Au      34.51502721      33.26867872      39.30127125
Au      38.91996254      38.04230550      39.94170404
Au      39.46106122      35.61298486      41.06612921
Au      37.44913208      38.71246416      36.42233366
Au      37.31790710      31.92819421      34.90955496
Au      37.78039387      35.74325966      38.53577793
Au      40.52489989      31.75046221      36.18908415
Au      33.82073379      34.58541705      36.93921662
Au      37.58397991      36.60526124      34.67407599
Au      35.36441305      32.27562166      36.86614533
Au      38.24651806      30.57799729      39.89811742
Au      39.28973059      32.86338038      41.21908496
Au      39.61101588      38.59586036      34.70303042
Au      34.78601873      35.98700203      39.20035944
Au      36.80751574      36.52489040      41.07216133
Au      37.30016241      30.37296763      37.21121086
Au      40.88219865      36.37321382      38.79307635
Au      38.26152591      34.15334818      33.51874193
Au      36.52207013      32.46742048      41.09518167
Au      35.44233496      30.67300566      39.24453497
Au      36.24669440      38.28782079      38.91184053
Au      40.94545485      36.43334765      36.01874406
Au      36.02534371      34.37195068      35.19606356
Au      40.52282449      31.94866860      38.94025042
Au      39.73863192      31.76232472      33.45491229
Au      39.02510207      29.70113116      35.12933974
Au      38.70065136      34.33552631      36.37721593
Au      37.54791850      34.43101506      42.74014892
Au      40.06238957      36.28937330      33.33338488
Au      34.87263285      34.64175944      41.68730758
Au      35.62097371      36.68200077      36.64844370
38
Properties=species:S:1:pos:R:3 functional=PBE motif=compact pbc="F F F"
Au      38.57858512      32.61083950      41.47745690
Au      35.24183785      37.22467399      34.77640219
Au      33.85842867      34.38126161      39.27827848
Au      36.68759281      36.61836953      42.47280423
Au      41.35224260      35.43267776      38.09197045
Au      38.53927889      35.00578836      39.17289225
Au      39.08380027      35.26557631      42.16248774
Au      36.17201824      34.55038060      35.11762149
Au      34.55967307      34.87863816      41.99780231
Au      32.98217805      37.05868898      38.83340568
Au      40.35945101      31.16474208      40.03551241
Au      40.86830297      33.94058106      40.43245772
Au      34.36280355      35.65130609      36.88341877
Au      37.97766725      32.04720204      38.74728043
Au      41.03080673      34.20547505      35.58936720
Au      32.17415187      35.78918267      41.08772609
Au      34.91975479      39.06234397      38.91706414
Au      34.34835012      37.61979248      41.26590634
Au      41.42418128      38.22551703      38.16034425
Au      40.59157850      32.76010948      37.85754242
Au      36.83517264      33.89589491      43.13140739
Au      39.08470454      38.05225689      42.36508278
Au      37.25748462      40.57755561      38.69600257
Au      40.29824202      36.88414208      35.98206061
Au      36.83205927      38.85252795      40.87910956
Au      36.26415908      39.16502747      36.49856769
Au      36.10621492      33.23357608      40.38921746
Au      35.85964284      33.42732542      37.62533011
Au      38.83260779      35.19410263      34.31723800
Au      39.34581179      39.09869349      39.79677213
Au      37.49645525      36.44268283      37.09617364
Au      36.17581500      36.34011373      39.48523831
Au      38.94583552      39.00960235      37.07943663
Au      36.77141422      36.12805822      32.82612167
Au      40.59816656      36.72696922      40.39583663
Au      38.00714252      37.89140849      34.69044651
Au      33.55735712      38.42940413      36.54855265
Au      38.34125353      33.39668957      36.36968266
38
Properties=species:S:1:pos:R:3 functional=PBE motif=compact pbc="F F F"
Au      40.40835891      34.03811958      36.71323443
Au      40.73680577      39.27443595      37.29771666
Au      37.34270564      35.10721213      39.67545416
Au      35.61248357      36.67056606      41.75194713
Au      36.87261829      39.06419114      41.05072740
Au      37.01012613      37.34846112      34.82888005
Au      38.79371276      35.10612994      34.45680917
Au      36.82065457      37.53326116      38.58546823
Au      37.91320820      32.95955202      36.09544946
Au      39.02808685      32.68907621      38.64353464
Au      33.44006478      40.02261085      38.00421441
Au      37.07777522      31.75893575      40.40732543
Au      39.10842892      33.53167424      41.33277008
Au      34.39872305      38.35470727      39.98048547
Au      40.49382605      34.95631192      39.39415453
Au      38.03225892      35.67429479      37.11623557
Au      40.75918053      37.73926011      39.63809787
Au      37.42204450      35.04150416      43.11263223
Au      39.46445413      36.28660036      41.57997878
Au      41.47927482      36.54976565      37.33230670
Au      35.17652946      33.10343448      38.77940153
Au      34.26887025      36.76267322      34.94948422
Au      33.40577253      37.29956792      37.58460420
Au      35.31889494      38.94555205      36.28252485
Au      39.63641428      39.08413492      41.76540012
Au      36.17663979      40.28324448      38.58119395
Au      35.11882870      32.37687073      36.06648596
Au      41.54298285      35.60244060      34.74587968
Au      38.03427589      39.39741563      36.55357145
Au      37.19210653      32.34701867      43.04491308
Au      34.20891117      35.55163365      39.60026772
Au      36.83896247      31.06415037      37.82377672
Au      37.76856867      37.69792371      43.30134049
Au      35.42422526      33.87403076      41.44802858
Au      39.71398781      37.58445461      35.36322540
Au      38.82460219      39.75698127      39.20090511
Au      36.09595294      34.71962370      34.95169217
Au      34.05331092      34.77462490      36.90842889
40
Properties=species:S:1:pos:R:3 functional=PBE motif=compact pbc="F F F"
Au      34.75136337      33.58844271      34.12150020
Au      35.37174207      36.78711752      38.44053741
Au      35.81479691      35.02666578      36.41607524
Au      33.75911989      38.31979496      36.37247760
Au      41.76224684      32.96487585      39.64705663
Au      38.73406395      36.09780538      36.16957402
Au      39.48337909      37.10311515      38.63448653
Au      32.86900261      38.44001133      39.01110659
Au      36.83331909      37.43656873      34.68505426
Au      40.29998485      34.56721538      37.86031350
Au      33.20307883      35.96563149      40.24591749
Au      39.08936524      33.16689503      40.26148999
Au      36.39267352      33.33380572      40.82965843
Au      36.36686300      33.55647771      31.87702759
Au      33.29531526      33.61480548      36.44849807
Au      37.65358297      38.50372057      37.08961714
Au      35.34829155      39.64202098      38.31918553
Au      33.53242070      35.98327228      34.85910552
Au      35.84903913      39.91338493      35.52262649
Au      37.46079730      38.53741225      39.83371391
Au      35.59520114      32.02005391      36.32397418
Au      39.66191539      37.78099955      41.38994619
Au      34.42232469      38.41417985      33.66973761
Au      37.54526256      34.88175911      34.00850071
Au      32.62717796      36.07458424      37.50345523
Au      35.34694817      35.63230898      41.97841529
Au      34.56965785      32.67053641      38.80021359
Au      37.38754039      34.95374534      38.64913845
Au      39.94516241      31.71590934      37.97725195
Au      35.32151055      36.01525640      32.69051726
Au      33.72120674      33.46256688      41.32038784
Au      37.16795290      32.03102312      34.02023685
Au      40.81813295      35.43960767      40.48670636
Au      32.05389758      33.77165483      38.91366985
Au      37.07063193      37.79348604      42.47362934
Au      38.61186889      33.32595557      36.06907843
Au      37.21354165      31.93376589      38.56323893
Au      34.85710803      38.19022299      40.87756743
Au      38.05023774      30.60621464      36.23991838
Au      38.11280454      35.45756223      41.42894291
40
Properties=species:S:1:pos:R:3 functional=PBE motif=compact pbc="F F F"
Au       7.08280742      17.11952928      10.79724073
Au      12.97511457      16.95720495      16.33014075
Au      10.07012412      13.46375993      10.89030073
Au       8.20358644      19.52301018      11.73781850
Au      12.11092866      12.49772457      17.68247434
Au       5.53374163      18.96485892      12.15647253
Au      14.30567975      18.76411434      14.79377542
Au      15.23987758      20.59448790      12.92353881
Au       6.87475051      17.14761345      16.01880449
Au      11.78034157      17.85465463      13.53193949
Au      14.45605688      18.08970748      12.06917463
Au      10.38500421      16.26603439      11.78138488
Au       9.59480394      18.05202406       9.77544838
Au       9.26840467      16.13696500      16.87673891
Au       9.84480848      20.18626778      13.92458347
Au       9.92054939      13.51430366      16.27231688
Au       9.49343211      12.90839959      13.55634761
Au       8.72606226      15.42093265       9.46425765
Au      11.02585152      17.90571133      18.06318747
Au      12.36334335      18.01127239      10.20427550
Au       9.06530398      18.94789119      16.36044492
Au       6.32500229      16.56691171      13.39132423
Au      11.02544479      15.29191422      14.31294784
Au      11.62280159      15.16046383      17.98030343
Au       7.87746235      14.74585856      14.85415499
Au      11.79174165      11.92724197      14.94393214
Au      11.49647911      15.51598712       9.31853421
Au      11.55245007      11.52662340      12.22733295
Au      12.52100211      20.62818310      13.44686026
Au      10.79958445      20.10932453      11.25454408
Au       9.07178703      17.27671440      13.99228785
Au      13.47554361      20.50119670      10.79648741
Au      13.15205969      13.62735181      13.08242219
Au      12.76775511      13.19344727      10.34305354
Au      13.20634926      14.22086072      15.79496013
Au       7.84521510      14.65037290      12.04335482
Au      13.59086466      15.67069458      11.20478851
Au      14.14439512      16.04935914      13.93216674
Au      11.78637273      19.50771663      15.90400826
Au       7.16944011      19.37956923      14.33772763
40
Properties=species:S:1:pos:R:3 functional=PBE motif=compact pbc="F F F"
Au       2.99183097      13.34733034      17.16368461
Au       6.42920792      11.07178791      15.58768854
Au       5.69727356      19.89933867      17.97147939
Au       7.09380384      10.85463226      20.14775806
Au       2.78199558      16.11775699      17.38154755
Au       9.62649875      16.78679933      12.61153744
Au       2.78008455      14.89987331      14.74248085
Au       7.02470735      16.97614957      13.53360150
Au       9.15388144      18.10360582      14.98109445
Au       4.26453529      12.58651594      14.71886178
Au       9.38419826      15.62862588      19.73440047
Au       8.16961182      14.48914239      12.93178118
Au       9.85685183      15.28371922      15.01794898
Au       4.41689621      17.14564065      14.32208839
Au       8.49297823      17.30208112      21.84796555
Au       5.37303172      14.73426894      13.39441448
Au       6.60739634      12.26176502      13.15885559
Au       5.96132628      13.32650119      20.98006239
Au       6.35226728      18.74313741      15.53723948
Au       6.08808410       9.68653975      17.92215097
Au       8.16938850      11.63448441      17.64986242
Au       1.76982146      17.43800869      15.07187222
Au       6.08285335      16.10058379      20.87375467
Au       9.86757438      18.32850336      19.65977852
Au       6.90363579      14.37236157      18.41882048
Au       8.93083202      12.95390659      19.97396468
Au      10.19995619      16.79964665      17.33117049
Au       7.01777013      18.49399182      19.87616765
Au       3.71080770      18.63558676      16.58907486
Au       5.22887136      14.91837656      16.31960918
Au       4.19410761      14.75802821      19.31370315
Au       4.87212016      12.09470774      18.80837823
Au       8.14783381      14.63185243      22.13150089
Au       3.81328697      10.70704474      16.69208667
Au       4.59405828      17.48366236      18.99352950
Au       7.97192389      11.94574033      22.47163377
Au       8.51457070      12.85108093      15.18698340
Au       8.31679703      18.94802532      17.45919890
Au       9.59484666      14.02878225      17.45355057
Au       7.52194922      16.23097864      16.50243601
40
Properties=species:S:1:pos:R:3 functional=PBE motif=compact pbc="F F F"
Au      33.41100572      32.29920536      37.95886893
Au      42.22057132      33.47101873      40.42215874
Au      38.44762585      36.42377167      39.83538114
Au      41.57183580      36.93295907      37.11669575
Au      33.74997226      31.72244199      35.21992620
Au      37.91108423      30.66384440      38.76385095
Au      41.23266103      34.90284864      35.19030164
Au      42.32257352      34.26598604      37.70616410
Au      35.74969012      36.98705783      39.87078391
Au      34.71179621      35.82149010      31.71366013
Au      39.53787034      34.08013014      40.80957914
Au      37.28486050      34.99495428      35.91055722
Au      35.53563212      32.07498658      39.75998313
Au      38.94361779      38.83989341      33.60799179
Au      40.12913498      38.41456096      38.96860173
Au      36.96000533      34.55912460      32.96988933
Au      37.46592941      33.44697453      38.19665374
Au      39.52302962      35.02931472      37.54399210
Au      40.38657992      30.01400535      37.64115834
Au      42.52500088      31.59158181      38.35322279
Au      41.25710535      35.98122082      39.73773264
Au      37.82661962      31.97009994      41.26758008
Au      37.41880487      38.33586081      38.09043183
Au      34.60138314      34.62297900      38.96665659
Au      34.31218715      33.70584873      33.39813885
Au      36.72568752      34.48197672      40.77691403
Au      36.44084301      32.30917419      34.55039375
Au      35.82460600      31.26008499      37.03525043
Au      40.93283672      32.34626641      36.14501060
Au      39.12242603      36.04648012      33.77405997
Au      35.01984557      36.25159839      34.44590583
Au      39.51793655      38.80061885      36.33104508
Au      37.04237849      37.94437485      35.39275171
Au      35.32540446      36.68022309      37.17826778
Au      34.37952937      34.22804657      36.23253617
Au      40.24970552      31.57467554      39.94703983
Au      41.29455954      37.62922474      34.47516804
Au      39.05534721      33.31186476      34.36720818
Au      38.44456853      31.21158303      36.07179397
Au      36.84688410      37.34509103      32.61714318
42
Properties=species:S:1:pos:R:3 functional=PBE motif=compact pbc="F F F"
Au      34.83812184      41.17510152      35.29602522
Au      38.09250096      33.54542349      31.85386382
Au      41.72292703      34.34015854      36.11219905
Au      34.76779479      38.06819759      39.87773372
Au      34.43293774      31.60091729      37.77278786
Au      34.50997414      36.82035573      37.45391728
Au      37.55500750      38.31745619      31.41953054
Au      33.53384519      34.22492485      37.29414970
Au      35.68692233      36.95540631      33.01668077
Au      39.04440124      36.18383050      32.46504654
Au      34.86455399      39.66086856      37.58212360
Au      36.43874859      34.45422388      37.09144445
Au      39.96134286      32.43052513      37.48515826
Au      36.26246814      39.79854076      33.32462101
Au      38.66833091      30.88135772      35.62412168
Au      37.60597645      34.43723574      34.55577979
Au      34.59513792      38.37749497      35.08862961
Au      36.80329147      31.81959053      33.66220054
Au      36.66028754      35.98667415      39.83519566
Au      35.69158920      33.30897326      39.59662288
Au      37.17753212      38.30392468      38.41558792
Au      40.36038788      34.08110002      33.65564470
Au      38.39977961      33.90736178      39.32775019
Au      34.76317660      32.86467484      35.20688993
Au      32.88914599      32.91398854      39.67685514
Au      36.79102820      35.71980874      30.81682050
Au      35.97562696      30.37285890      35.88164662
Au      40.64505155      36.64815932      34.67375499
Au      37.17999163      39.80493745      35.96978381
Au      38.69430642      38.50280900      33.97252592
Au      36.99181521      36.89092255      35.76105227
Au      35.41013218      34.16350176      32.79301346
Au      39.38294248      38.31862579      36.68892002
Au      41.23628493      31.83462412      35.10156260
Au      41.05096947      34.52212273      38.88556962
Au      39.09294636      35.22449107      36.69468817
Au      41.56751902      36.82549914      37.31555996
Au      33.88815840      35.44115553      39.87703065
Au      37.28700518      31.77883974      37.88642719
Au      39.47605522      31.50283426      32.98461477
Au      34.33578463      35.58783486      34.98561417
Au      39.28081114      36.67647543      39.13281569
42
Properties=species:S:1:pos:R:3 functional=PBE motif=compact pbc="F F F"
Au      34.83616431      37.88696472      40.02233709
Au      40.52063442      34.75287071      35.51891330
Au      33.13094062      35.57303654      35.06100444
Au      35.52017151      35.24406983      40.63656533
Au      38.48402418      38.96691839      38.45357118
Au      32.04960753      38.10342376      35.17745929
Au      39.02184663      30.30479066      36.88678888
Au      34.50271123      31.73722115      37.49934384
Au      39.88167396      37.13731143      36.86627895
Au      39.29216384      32.22570253      34.82080238
Au      34.58777378      30.58121414      40.08534846
Au      37.08132531      33.44182549      33.78638002
Au      36.53754598      37.80149826      33.33500853
Au      33.20947636      35.82761124      39.17268794
Au      37.92326638      34.09072290      36.62079489
Au      35.44836691      34.47136685      37.81640588
Au      38.26405090      34.69872033      40.22500045
Au      36.78038266      30.41095233      38.42201553
Au      37.60908913      38.48329239      35.80007252
Au      36.69257054      39.92357155      40.41632892
Au      33.33976034      38.13048065      37.66348645
Au      36.45299644      32.63119741      40.17910763
Au      37.29908698      36.44476057      38.04356142
Au      37.52809630      35.55825098      32.00214082
Au      35.31869995      36.87296963      30.97046649
Au      39.74705249      34.24557475      32.90790716
Au      35.82206107      39.33158463      37.83631611
Au      36.73563167      31.54990854      35.81545065
Au      38.89179892      36.57603193      34.27462632
Au      34.67481593      33.27288773      35.17262005
Au      36.12412497      35.95105454      35.52806994
Au      33.71802836      33.17656433      39.83777381
Au      32.72491102      33.83939756      37.17672463
Au      34.83464544      38.61596672      35.39168261
Au      34.92619272      35.03229099      33.03812285
Au      38.80286089      32.37728425      38.80736540
Au      33.68706882      37.56371419      33.04771281
Au      39.93546171      36.93874632      39.75247949
Au      40.94488116      32.33605628      37.04110629
Au      40.33116871      34.70496145      38.28689051
Au      37.43565680      37.31308143      40.81062090
Au      31.32441443      36.25394777      37.16483727
42
Properties=species:S:1:pos:R:3 functional=PBE motif=compact pbc="F F F"
Au      33.22070864      36.68682033      38.88688820
Au      41.48840863      35.52715465      37.54381031
Au      33.79993277      35.70353371      34.06648885
Au      34.13282131      34.16553386      39.68999367
Au      37.41257507      38.55322563      39.69141637
Au      32.61478055      38.22661616      34.26198826
Au      39.47814384      30.47505132      36.69639938
Au      34.88989908      31.51477479      36.22546602
Au      39.83686270      37.27667962      38.96406840
Au      40.21947681      32.15927463      34.50120554
Au      34.25488350      29.59480089      38.23304350
Au      38.18828843      33.82056630      33.46927598
Au      38.00014874      38.98169044      34.98259927
Au      31.71403455      34.40759009      38.33140124
Au      37.49955341      35.63245640      35.54827175
Au      36.23073246      33.79027222      37.25859042
Au      36.87256766      33.98936927      40.15803711
Au      36.89409886      29.96332731      37.41400012
Au      39.01573732      39.53893704      37.57417216
Au      34.71413726      38.96589800      39.45169921
Au      33.58514051      38.68402907      36.88337208
Au      35.58112506      31.75818879      39.24351363
Au      37.32961880      36.15639390      38.20344350
Au      38.97783057      36.78059123      33.49783062
Au      37.08064085      38.49006054      32.40140046
Au      40.28673938      34.85952372      35.04029446
Au      36.31317505      39.15041829      37.16749565
Au      37.50803099      31.86049915      35.33454799
Au      39.88635943      37.32159904      36.14099763
Au      35.52198539      33.55970523      34.36516845
Au      35.05486677      36.30288066      36.62119409
Au      32.93173397      32.01699271      38.24088201
Au      33.36187792      33.85084874      36.11032310
Au      35.29557472      38.82294922      34.62901803
Au      36.34235233      35.79491184      32.87030621
Au      38.26571941      32.12011077      38.62340546
Au      34.43120298      37.75828413      32.23413937
Au      38.24206050      36.22151191      41.08272882
Au      40.46761878      33.01024119      37.12799924
Au      39.52876749      34.50066965      39.27006636
Au      35.52449670      36.45036897      40.46699520
Au      32.13071225      36.35104885      36.32115747
42
Properties=species:S:1:pos:R:3 functional=PBE motif=compact pbc="F F F"
Au      41.59472543      36.67264675      35.83793927
Au      36.18387639      34.73110466      32.54509602
Au      37.46494322      31.04814175      36.61647660
Au      32.81643927      35.55288370      36.78622646
Au      32.50125367      33.31925344      35.13287753
Au      37.18610059      36.25077469      36.96704643
Au      40.11262743      36.17581723      38.14796032
Au      41.08443743      34.02805391      36.60774938
Au      40.35690086      33.76902060      39.39884752
Au      38.28245001      35.47953012      40.11995713
Au      36.41967592      32.20275804      31.38587909
Au      38.51947685      36.16648956      32.31638063
Au      39.48881759      32.30134211      35.02237707
Au      40.33875561      34.86628896      34.08115486
Au      36.47695997      36.95907454      34.10409304
Au      36.95118114      31.62333592      34.00873846
Au      38.16024642      37.98911797      39.07368119
Au      35.43638018      31.25859300      38.51859285
Au      38.48213619      32.93614590      41.28973896
Au      40.08394153      31.52336788      37.61013383
Au      33.34540697      37.66806854      38.53154866
Au      38.16473947      40.50130028      38.06840128
Au      38.65612222      33.33967013      32.58385887
Au      37.22879865      38.86489765      35.97592875
Au      34.11451504      35.47288376      34.31000788
Au      35.99188193      34.19612834      40.92686886
Au      34.42066971      32.73952138      33.29496045
Au      38.35670948      33.79417367      37.28965735
Au      34.69901924      37.53382384      36.11544832
Au      40.55531493      31.24119258      40.35858993
Au      36.14619312      31.41567556      41.29686515
Au      35.68088192      39.11710085      38.28896403
Au      33.81963949      32.53491140      40.38223904
Au      39.15152201      37.32228066      34.69508482
Au      39.94427246      38.68471684      36.95736392
Au      35.78317285      36.67696773      39.70587146
Au      34.82368983      31.69308677      35.85758314
Au      33.47831283      35.12428803      39.52427730
Au      33.15797226      32.88108966      37.73868660
Au      36.37480505      34.11693114      35.37350641
Au      38.01915754      30.86690162      39.33571989
Au      35.72110035      34.12870083      38.07671439
44
Properties=species:S:1:pos:R:3 functional=PBE motif=compact pbc="F F F"
Au      38.37903573      37.50547464      42.85662672
Au      35.75620866      38.39619293      43.34709387
Au      34.27303759      40.84949916      36.74238409
Au      32.99739382      40.78312198      39.18350712
Au      40.01654418      38.65884719      40.86785957
Au      34.57855274      35.67558814      37.53111571
Au      33.90337804      37.62407737      33.46371168
Au      34.34670009      38.28389632      38.46813162
Au      34.37134766      32.99943950      38.43346136
Au      34.24357419      32.40347171      35.66979141
Au      32.15637977      31.58484606      37.31911986
Au      40.37755590      37.33538842      38.40342969
Au      36.55614622      34.56189950      39.44101937
Au      36.86494964      37.19876816      38.00136252
Au      37.23707911      39.25897250      41.07050195
Au      32.22975044      34.21294340      36.49197378
Au      36.26253471      33.36718323      34.02527421
Au      31.64855304      36.25255981      38.31329434
Au      36.91042717      40.02769306      36.41439481
Au      32.37964714      39.57594595      34.91075183
Au      34.14290775      35.05876159      34.61995590
Au      32.08329317      38.27504282      40.20697418
Au      35.06273726      40.11300499      34.21415886
Au      38.77268871      35.06005929      37.81029424
Au      36.47296213      36.20248003      33.68476327
Au      31.68688240      33.58185545      39.20766733
Au      38.49020817      39.43877509      38.62380828
Au      35.94844440      40.60218102      38.99784486
Au      32.30132731      36.87242590      35.68373952
Au      31.43870265      35.63312146      41.02373246
Au      35.25061475      37.75381705      35.83880446
Au      38.47111267      36.40487622      40.25472896
Au      37.42514552      38.78789755      33.92171489
Au      38.40931101      34.71679178      35.09165647
Au      31.58824455      41.52223287      36.88009534
Au      36.57304906      33.60391441      36.82866669
Au      34.47768176      39.46953009      41.12726453
Au      33.57844151      37.02772705      42.23486040
Au      31.59089861      38.87436642      37.49458240
Au      40.73119672      35.97566904      35.96975746
Au      34.01046957      34.91579505      40.40824989
Au      39.35262683      36.82704524      33.64746011
Au      38.96971901      38.15411331      36.13734740
Au      36.15501754      36.15960132      41.68042981
44
Properties=species:S:1:pos:R:3 functional=PBE motif=compact pbc="F F F"
Au      31.51056852      32.52166846      41.24078249
Au      29.64060818      34.07721233      36.92896503
Au      31.36108268      34.31370519      43.42263132
Au      34.48464307      41.37198921      41.05156375
Au      34.37969047      33.54798678      37.43680888
Au      29.06677433      33.06693891      42.36381257
Au      36.03035206      39.38320947      42.45630044
Au      30.50613661      39.31559648      35.00823279
Au      32.51799104      40.50879814      36.56515098
Au      30.09443870      36.12268503      38.72840471
Au      36.94674233      34.72062650      36.99603025
Au      30.88418923      38.08674571      40.53743218
Au      38.84636111      32.83032092      40.60048521
Au      37.84024392      34.92476266      42.14865702
Au      35.18909686      35.44024646      39.47327159
Au      35.96870607      39.50211207      39.63806424
Au      32.21341797      35.11012530      36.55411768
Au      34.01110904      38.33638546      44.13607230
Au      36.30638040      32.59391020      41.73670719
Au      34.36574589      41.11014685      43.78930841
Au      33.77200415      35.57997356      43.94637164
Au      36.88464487      37.35022942      38.10995806
Au      31.82805209      33.21719948      38.52486323
Au      32.64005711      37.78064170      35.73775191
Au      29.89655249      35.65151873      41.43346546
Au      37.30633044      37.43003886      40.93004133
Au      30.76518319      38.65346247      37.78208558
Au      32.95634853      37.01882516      38.86190211
Au      34.03031752      32.45570388      40.04889465
Au      30.00562086      36.69479771      35.88943806
Au      32.52841245      39.64636610      42.14154575
Au      34.32853563      37.35286753      41.32537678
Au      33.81724268      33.03677524      42.81108895
Au      34.55677091      41.54067050      38.25156124
Au      32.61608193      39.95123037      39.40699021
Au      31.67157210      37.13135442      43.00105976
Au      36.25795886      36.74178222      43.46782353
Au      32.82257795      35.06560633      40.91863784
Au      34.73687294      38.94116142      37.23330912
Au      29.31625857      33.52669220      39.66126986
Au      38.17538010      35.25991944      39.43759772
Au      36.10124299      34.01164142      44.13685150
Au      36.57344322      32.82973448      39.00766657
Au      34.71912992      36.25923549      36.59469778
44
Properties=species:S:1:pos:R:3 functional=PBE motif=compact pbc="F F F"
Au      39.00162990      35.00001743      37.10251919
Au      36.08483233      39.30358781      41.82098800
Au      36.66447313      36.71908466      37.29074320
Au      33.06045399      32.76405136      40.92111877
Au      37.03772027      34.86737192      35.10490822
Au      34.32809385      35.48841749      38.14771442
Au      40.06086088      35.43470749      41.53720850
Au      33.82555618      40.92602303      41.78518569
Au      37.77615304      39.19298605      39.47913156
Au      38.43527546      34.12997660      39.63038434
Au      41.11216543      34.85505017      38.99067832
Au      34.81719105      35.44309414      33.54413910
Au      32.45269498      39.94322610      39.41800306
Au      31.43216000      31.69747680      38.94822501
Au      31.82473414      35.96840548      36.69450306
Au      37.02208413      38.31773771      34.85143150
Au      34.77720987      33.87815157      42.75848729
Au      35.40954993      36.67190502      42.67011079
Au      31.69999466      34.44614165      39.07097069
Au      34.45159818      38.24275666      37.94911943
Au      34.49572899      39.41105393      35.15163635
Au      35.36863637      40.62190059      39.50987480
Au      38.87696558      38.45281267      37.00144446
Au      35.06912354      38.08385804      32.80069499
Au      35.76260642      33.61464583      40.19615743
Au      32.03591047      38.78330418      36.76934283
Au      32.93099230      37.26682286      34.54813455
Au      32.27431207      34.56508276      34.25560470
Au      36.54251251      39.96980786      37.05508070
Au      33.43949577      38.26272624      41.37976390
Au      35.89693874      36.93697257      39.95306542
Au      31.82410880      33.12730358      36.58011885
Au      36.61830088      33.66214156      37.58402027
Au      34.51802579      33.82606678      35.77139919
Au      39.25035422      36.63881941      34.83665778
Au      41.14137506      36.79625450      36.93665819
Au      39.65165477      37.16534694      39.34048499
Au      33.84534899      41.02395724      37.23838843
Au      34.04117832      32.64124809      38.24895398
Au      31.99192879      37.18390143      39.21664550
Au      37.33239203      36.42714967      32.78083077
Au      33.28663786      35.55816990      41.11524220
Au      37.41378437      34.74354482      42.14503748
Au      38.10352937      37.42497612      41.66539017
44
Properties=species:S:1:pos:R:3 functional=PBE motif=compact pbc="F F F"
Au      32.31265604      36.00911877      36.33090791
Au      34.23774089      35.58665755      40.59705072
Au      33.43359537      38.26290882      40.65709591
Au      36.19398453      37.56866623      40.74636568
Au      35.86683648      33.08753073      37.24440689
Au      37.43043911      36.86232469      37.92480350
Au      38.24824490      34.24983998      36.38055322
Au      38.08102531      39.24434129      39.50936786
Au      33.85076464      40.49383292      36.72978410
Au      35.91567056      35.21673267      32.19622332
Au      34.08661165      33.25421854      32.74816947
Au      35.48532424      42.63169507      35.81570971
Au      38.86185481      39.30937883      36.77465219
Au      34.76701230      40.42331830      34.09551293
Au      30.78124209      38.80567716      40.00941740
Au      36.95219831      41.09371234      37.67919123
Au      35.39193769      39.99129843      39.66189094
Au      38.47468608      38.41316097      34.16810145
Au      33.66841810      35.83073084      33.82209177
Au      33.65750179      33.62373620      35.50709938
Au      31.94527228      36.39292894      39.13539640
Au      35.28400337      33.09316160      39.98857027
Au      41.45232694      36.08402490      40.36240236
Au      32.02865530      38.60989750      37.48215912
Au      37.69527092      34.15114342      39.13274747
Au      34.66076193      42.47869665      38.51017426
Au      33.38404956      38.25752330      35.11181483
Au      39.63705798      36.68816661      36.03161206
Au      32.68889584      40.67151742      39.33313691
Au      37.54699973      40.93280456      34.95306615
Au      36.11187207      38.57770137      36.11456032
Au      40.13224076      34.98618361      38.25268253
Au      40.29644845      37.80566385      38.57680978
Au      37.96991801      35.70387186      34.01305913
Au      33.59442533      34.37620025      38.17485834
Au      37.67241587      37.33677175      31.70285498
Au      36.78590529      34.98827478      41.63685750
Au      38.76927858      36.52489807      40.54602219
Au      35.60608169      35.79824888      36.07304658
Au      37.04363431      40.01396815      32.35033389
Au      36.28548890      33.50113414      34.47849607
Au      36.13057196      42.57013702      33.09521733
Au      34.64926617      37.31491729      38.19119709
Au      35.43294548      37.83905792      33.25784149
46
Properties=species:S:1:pos:R:3 functional=PBE motif=compact pbc="F F F"
Au       7.85088690      12.79801052      19.04991231
Au      14.48786401      12.80859617      17.94931743
Au       9.34454190      13.79683133      21.20753169
Au      11.42043013      15.72854985      20.77587826
Au      10.80028270      13.41714615      14.82282787
Au      12.45782451      14.38349041      16.90313666
Au      11.94409025      13.16926083      19.68377085
Au      10.07223723      11.09496643      20.12561539
Au      10.37055290      12.27131634      17.51128425
Au      14.83508506      10.18909134      17.04063852
Au       7.67900751      11.17747680      16.76337324
Au       9.63323246      14.93530122      18.67740762
Au      12.16540733       7.63652909      19.08158152
Au      11.10181481      14.44966011      23.29505563
Au       9.65122072       6.66975612      18.08430982
Au      14.52871708       8.98109167      19.72551563
Au      14.38890097       7.38477611      17.35975505
Au       9.32051910      12.42598715      23.72571191
Au       9.89130527       9.83216289      22.78981045
Au      12.84722810      11.81823439      15.87193879
Au       9.85877715       8.10140337      20.55100046
Au      10.19818222      15.88775768      16.03257381
Au       8.18879545      13.92395271      16.49420484
Au      12.22637322       9.36998088      21.31295851
Au      13.81349833      15.27491207      19.25799301
Au      11.68958664      16.76775297      18.14324245
Au      16.34279939      11.14180903      19.27317516
Au      14.13818660      11.42980795      21.01358999
Au       7.56828047       8.32146783      17.00324094
Au      15.80989652      13.60827160      20.32242298
Au      13.51559026      14.10025941      21.86874338
Au      10.02497410       9.47905446      17.80429678
Au       7.39036301      10.03898544      19.29351276
Au       7.60659770      11.62803800      21.59649899
Au       7.47656747      10.40326786      24.13411212
Au       8.31249769      12.26176999      14.18566647
Au      12.45830821      10.63107352      18.60009147
Au      12.51502281       9.01522162      16.01738893
Au       7.94736300       9.57201874      14.47811705
Au      10.49439266      10.60805746      14.98028023
Au      12.00411462       6.29068008      16.59541940
Au       8.64120473      14.99717363      13.92517547
Au      11.82219771      11.87684081      22.47384304
Au       9.94908692       7.84450755      15.47352048
Au       7.35950522       7.25377346      19.63006315
Au       7.43477813       8.79993263      21.87891857
46
Properties=species:S:1:pos:R:3 functional=PBE motif=compact pbc="F F F"
Au      38.20781148      33.07868665      39.90552358
Au      35.80765236      35.18390018      33.95212989
Au      33.64626185      36.69025176      35.00277765
Au      38.22804238      41.13049489      35.54338119
Au      32.25568421      38.56752345      38.73122337
Au      33.12714922      39.31406650      34.09490199
Au      37.81509609      39.68775863      33.21839118
Au      39.05982380      38.40265822      35.37838909
Au      38.00440541      34.52509260      42.35513276
Au      35.59540992      38.01882027      33.64706177
Au      38.69290472      40.03256339      42.27352512
Au      33.79232460      39.81860220      36.74892107
Au      31.57104985      36.08303648      39.87957195
Au      37.06862056      33.42527124      35.72728055
Au      38.29092966      34.02928616      33.25943272
Au      36.22583778      38.83571830      41.48623204
Au      33.87508603      37.54550949      40.77825251
Au      39.45673030      39.83202570      37.71714458
Au      38.37899774      31.64779422      37.47658709
Au      34.73666469      39.74555157      39.34467676
Au      33.28507316      35.00052469      41.73405417
Au      40.00696830      41.32029503      40.12379293
Au      32.13790192      35.74099503      37.13711860
Au      35.74090545      33.99055604      40.77648626
Au      35.59562828      40.54136902      34.77076664
Au      37.08110102      38.22938176      38.44943549
Au      39.15841134      35.73476930      40.10166210
Au      36.74751267      36.82318694      36.04881479
Au      38.07130372      36.84622842      33.23370375
Au      37.32304165      40.75620555      39.86106569
Au      39.42549692      34.25911724      37.71467081
Au      31.49075555      38.25534641      36.03292544
Au      29.87893430      37.18741237      38.00100426
Au      35.89131897      32.78603628      38.18630454
Au      34.60810799      37.12917197      37.87333149
Au      38.60034313      42.47315724      37.95492720
Au      33.72498841      34.42540252      39.00296224
Au      34.56708812      34.48335349      36.37702198
Au      39.36967297      35.60058621      35.34019373
Au      36.13940459      41.13738213      37.41397165
Au      38.37195714      37.26785766      42.37925880
Au      35.75458373      36.25551812      42.35655384
Au      39.72668325      32.75801583      35.29394689
Au      39.66049354      37.03893244      37.71192318
Au      36.79838609      35.44257812      38.47499337
Au      39.51239197      38.48110700      40.10850255
46
Properties=species:S:1:pos:R:3 functional=PBE motif=compact pbc="F F F"
Au      39.10649485      32.59268110      33.01812927
Au      34.32890182      39.19600720      36.54512864
Au      38.64382098      39.69344104      33.22090630
Au      40.11038005      36.87531108      40.68062696
Au      34.79865725      37.69830055      38.80100553
Au      37.67343573      34.73446963      31.99312300
Au      36.31119520      32.74382576      33.52355682
Au      41.37560099      34.16076799      33.30402249
Au      38.10237992      32.08312513      35.63238819
Au      39.09082705      36.65939056      30.47456171
Au      41.89444446      34.47684255      36.00565939
Au      39.69877109      36.83908914      33.20105854
Au      41.10275322      35.54410559      38.47123678
Au      35.06546422      36.47904859      36.33485127
Au      38.61940954      34.63896226      39.65860848
Au      43.88837972      38.79883569      35.08708321
Au      41.77498867      39.33806250      36.90659538
Au      42.76326059      36.38591138      34.14898811
Au      39.58494039      38.45276011      38.44528406
Au      40.90520611      32.03208870      35.14931878
Au      39.79384151      33.35899492      37.42173377
Au      35.71116504      35.43511986      33.81737122
Au      41.23861060      39.29108473      34.13900357
Au      33.91525097      40.59361145      34.13261577
Au      34.77892888      38.01277051      33.96132536
Au      40.10686398      33.99338432      30.80507920
Au      38.13137200      36.04349964      37.28674004
Au      35.96560243      40.02623177      32.28319264
Au      40.37243147      36.97709439      35.90747929
Au      44.42038331      38.96613419      37.85006447
Au      42.25147532      37.96863472      39.34913692
Au      37.24278172      32.54072689      38.26153217
Au      36.55503271      40.14713683      35.05932279
Au      38.78640721      34.77461657      34.87008180
Au      40.66547538      38.83999675      31.34804999
Au      37.96956067      39.30633182      30.54563671
Au      39.16099239      39.68804016      35.97071311
Au      43.28136355      38.48347904      32.42535112
Au      37.57180584      37.41210970      34.91764077
Au      36.72596623      37.32118663      32.01254394
Au      37.40256026      37.18530916      39.84345504
Au      35.92943825      35.05616847      38.70569658
Au      41.78083604      36.24254499      31.42755917
Au      36.98993918      38.85462766      37.52716159
Au      43.19045199      36.70956678      36.93830163
Au      36.09112931      33.93199596      36.11171106
46
Properties=species:S:1:pos:R:3 functional=PBE motif=compact pbc="F F F"
Au      16.50407440       7.53092597      16.88018093
Au      15.13964005      12.20330128      19.58278126
Au      15.38529314      12.25686829      16.79938485
Au      16.00606113       9.92154502      18.22849230
Au      16.34270295       7.45566715      19.62017876
Au       7.29081348      10.99814522      20.86721696
Au      13.80611342       7.41247793      20.83797613
Au      13.27846745       9.93321033      19.44056563
Au       8.54454712      11.92253935      18.53917102
Au      10.30286734      14.09652292      18.66420358
Au      12.64902720      12.32467511      17.96859467
Au      13.78370812      16.83330871      16.68415576
Au      13.72934336      11.58013925      21.91962069
Au      16.21164857       7.43051069      22.35447773
Au      10.78218625      15.37972421      21.14099312
Au      14.51335363      14.53467049      15.33264755
Au       6.77365930       8.05370791      16.20071869
Au      11.66003471       7.85072169      13.72151306
Au       8.40148189      10.36794970      16.20510383
Au      14.09766599       9.03840106      23.13591981
Au       9.21785028       7.92603516      14.97459819
Au      11.63753310       7.54215596      16.47013450
Au      13.45216671      10.01151816      13.81192232
Au       9.61561546      10.78200194      22.46396613
Au      12.02007197      10.68557896      23.95083356
Au      10.83429963      10.09471949      17.84660987
Au       9.11530798       7.72235958      17.77934056
Au      13.11434487      13.91105135      20.49733081
Au      11.48768841       7.61019881      19.27181123
Au      15.23234947      12.19524585      13.99318783
Au      10.85010147      10.26177314      14.86659592
Au      11.13525337      11.57613193      20.21406615
Au      12.61712502      12.43934068      14.99483007
Au      15.77187298       9.88139195      21.01074852
Au      13.97723698       7.38748271      17.99586243
Au       7.05266805       9.50372817      18.54261574
Au      11.62844307       8.92535128      21.74886157
Au      12.29140869      16.10848781      18.89996700
Au      11.91863748      14.72462212      16.45731441
Au      11.42087683      13.08111325      22.61221741
Au       8.97263323      13.24281879      21.01593139
Au      10.17149179      12.53112692      16.34314869
Au      14.54070548      14.55190123      18.16679377
Au      15.90683686       9.84974421      15.41219780
Au      13.38026606       9.84795825      16.59634257
Au       9.29306020       9.07975032      20.22624571
48
Properties=species:S:1:pos:R:3 functional=PBE motif=compact pbc="F F F"
Au       3.95379784      14.16473975      18.68492958
Au      -3.48133877      14.74760066      20.58627756
Au       4.26754467      14.98004903      21.40073557
Au      -1.09340462      16.03285901      14.21396378
Au       2.48476013      18.52523324      15.55849188
Au      -0.22829580      18.07768332      15.84582154
Au       3.01400574      18.81780657      20.33451762
Au      -3.16779210      14.38598473      17.87775984
Au      -2.29897547      17.68751783      21.04803549
Au       0.54770459      12.75009609      23.95887596
Au       5.70819432      19.23561573      19.93578908
Au       1.88261271       9.22917857      17.61018864
Au      -0.76156587      15.50305788      19.97742102
Au       2.12449757       9.97634410      20.27396558
Au       0.33311464      18.28493487      20.68264277
Au      -2.75825352      14.10053908      15.18155007
Au       1.23204855      14.43442007      21.72656485
Au      -1.34486204      18.04120206      18.44686127
Au      -3.91076549      16.95560708      18.79363896
Au       0.96685263      13.53677529      19.02473995
Au       4.89064172      16.68262661      19.29920061
Au       4.14098523      18.94616956      17.69218472
Au      -3.08165818      15.90054982      23.14645366
Au       2.02848861      16.14619447      19.63825796
Au       1.55430307      15.36703423      24.51718873
Au      -1.11478211      14.83726128      24.74918990
Au       0.08071549      13.64273592      14.89183584
Au       4.22179555      15.93782081      24.04318085
Au      -2.62783608      16.72484479      16.38582040
Au      -1.89539876      12.67775324      19.67960631
Au       1.58944180      16.00936175      14.84274304
Au       2.32732413      10.92016157      22.84992895
Au       2.27190684      17.25096761      22.50182881
Au      -0.41134742      16.78143732      22.90591778
Au       3.40912933      12.43391216      20.79769786
Au       1.35217017      18.72572401      18.11190249
Au       5.02893753      17.61943376      22.03797303
Au       0.34190001      15.74980655      17.39739567
Au      -0.06400660      10.85902290      18.70072821
Au      -1.45845961      12.44000642      16.93434835
Au       3.30808852      13.37130075      23.54928641
Au       2.40458229      13.77486498      16.37834199
Au      -4.92226908      16.97267680      21.36478141
Au      -1.62002083      13.59942293      22.31175100
Au       1.00933450      11.35709389      16.07903905
Au       3.48326715      16.30087608      16.93595540
Au       2.97927736      11.68200011      18.13601736
Au       0.09234751      11.65099164      21.36689623
48
Properties=species:S:1:pos:R:3 functional=PBE motif=compact pbc="F F F"
Au      38.01497961      39.94068005      38.55889161
Au      40.06514153      35.75181636      37.55624461
Au      37.43755933      30.74971585      37.91060247
Au      32.87133050      37.64221931      42.29527317
Au      35.17371500      35.19984253      37.26710652
Au      35.64559538      38.05518026      41.97879122
Au      40.97440790      33.76269199      39.41312025
Au      32.47053717      34.79571559      38.42569175
Au      38.54382351      33.51533406      40.80469444
Au      33.71688683      32.50988473      37.35892241
Au      38.11866547      38.24829484      40.77887462
Au      32.25382261      37.34907140      39.55656490
Au      37.30745885      35.80268876      41.87805997
Au      34.21146884      39.14980980      35.83886759
Au      36.81889460      39.99289692      36.08133789
Au      36.11401315      33.27589119      42.07946970
Au      32.59790848      37.09702851      36.83384972
Au      32.55632595      39.63330002      38.01312076
Au      34.86938815      30.54031594      39.04792468
Au      33.69669310      36.94852296      34.25195552
Au      33.31022678      32.69294061      40.07684987
Au      39.66364001      31.32728483      39.46820832
Au      32.22312172      35.43375162      43.84789867
Au      38.57253729      37.89361402      36.68672572
Au      36.59269015      32.79673907      36.09119807
Au      32.31868442      35.07886111      41.12357225
Au      32.82494463      34.59173205      35.70137486
Au      36.32278988      37.42501690      35.07355826
Au      37.18843830      31.02250438      40.70344124
Au      35.88657511      37.78727881      38.01315386
Au      35.17344779      40.50171430      38.23949518
Au      40.21415578      38.30733038      38.90776964
Au      33.41276521      33.12099664      42.85728688
Au      34.88020603      36.00312900      39.95914988
Au      33.77764139      39.50977181      40.48150741
Au      33.34408780      34.48941065      33.01495624
Au      38.80295655      33.25888158      37.67144552
Au      37.89994272      35.28022970      35.94126496
Au      35.66690123      34.83496767      34.41451069
Au      34.23050683      32.35750462      34.59883777
Au      34.79547848      35.59451605      42.89111888
Au      36.04191717      33.25440652      39.13969218
Au      34.64823436      30.91851522      41.76925982
Au      35.20942202      30.39927241      36.28953625
Au      36.36515423      40.42746326      40.73590060
Au      39.76456637      36.03746316      40.65533584
Au      37.48486689      35.68918533      38.91587908
Au      42.11338759      36.31680252      39.27640213
48
Properties=species:S:1:pos:R:3 functional=PBE motif=compact pbc="F F F"
Au       3.94346873      14.15409467      18.85847142
Au      -3.47575206      14.51966364      20.41414067
Au       4.23436806      15.06187382      21.49289551
Au      -1.81688821      16.98352004      13.78071343
Au       2.42823217      18.24107531      15.43553174
Au      -0.29839027      17.91665877      15.82147059
Au       2.86971844      18.89422601      20.24092848
Au      -2.60780796      14.51848300      17.74509359
Au      -2.43113987      17.67862916      20.98945116
Au       0.49472798      12.73518982      24.01144184
Au       5.55687442      19.31109596      19.81594702
Au       2.16204676       9.04454349      17.94618005
Au      -0.78310843      15.49344133      20.08659272
Au       2.26085746       9.89951953      20.55850341
Au       0.19329896      18.37133422      20.62697223
Au      -1.34421426      14.75373617      15.24556108
Au       1.15848624      14.52370797      21.88547417
Au      -1.44733402      18.02794795      18.38419394
Au      -3.96360162      16.79353869      18.72316237
Au       1.08534126      13.48552104      19.27058597
Au       4.80812890      16.71463167      19.31240457
Au       4.02387527      18.85965939      17.57155602
Au      -3.14463860      15.75092796      22.96103213
Au       1.97591674      16.17898918      19.76125767
Au       1.43297698      15.57270565      24.52810518
Au      -1.17994795      14.80732731      24.57467254
Au       0.71341021      13.05503238      14.49101872
Au       4.11590421      16.11068360      24.05007087
Au      -2.91313239      16.89465838      16.25999394
Au      -1.71642096      12.59606383      19.57520242
Au       1.34187527      15.74664364      14.83757947
Au       2.40314156      10.93088021      23.10669499
Au       2.13368877      17.44102186      22.53148802
Au      -0.53913788      16.91688029      22.89608386
Au       3.37564247      12.46466559      21.01981479
Au       1.24637250      18.58875323      18.00286090
Au       4.86644122      17.77953542      21.99361577
Au       0.32796161      15.59455409      17.51387181
Au       0.18575971      10.77743084      18.76277850
Au      -0.71421538      12.65968312      16.92311327
Au       3.21047882      13.51155393      23.71818676
Au       2.43893091      13.59750241      16.54933654
Au      -5.03405328      16.69564599      21.20408713
Au      -1.70589258      13.38838741      22.25343722
Au       1.42046763      10.98629016      16.13765028
Au       3.29240919      16.17903114      17.01954354
Au       3.11282148      11.58724842      18.37856849
Au       0.19035620      11.56404115      21.46113099
48
Properties=species:S:1:pos:R:3 functional=PBE motif=compact pbc="F F F"
Au      39.17687680      38.09735091      37.54376484
Au      33.92735862      39.34065664      36.53035781
Au      35.69321965      33.18567708      41.24375330
Au      35.05388911      39.94828965      39.07139788
Au      33.60820586      31.36319844      40.83200817
Au      34.63996296      34.74905162      38.94340029
Au      32.32600112      40.08249067      38.69620403
Au      31.95825888      36.70558675      36.10053031
Au      36.46830593      37.02831271      38.81849738
Au      34.34800108      37.84654371      43.45880609
Au      31.40363071      36.51262263      40.80199850
Au      37.03813059      37.29005386      43.21907049
Au      36.22622155      33.57104150      36.57580403
Au      37.44818738      33.93932539      39.11879989
Au      35.03379508      36.47441214      41.11108953
Au      32.98663128      34.12387404      36.12068605
Au      33.68146217      30.01198597      38.38945681
Au      35.56206243      31.96070940      38.76009990
Au      32.42608173      33.94628304      40.82229041
Au      35.49977264      38.19205581      34.49512172
Au      35.92334658      39.35943187      41.65330920
Au      35.46671355      35.03918641      43.48120570
Au      32.67258439      32.57253642      38.42004373
Au      33.57296014      37.42686455      38.92239001
Au      38.12114125      35.54900731      36.90120707
Au      30.65090044      37.64669818      38.38015267
Au      39.13892101      36.02255287      39.47460316
Au      36.58896618      35.45844484      34.51666676
Au      33.63860295      32.96649553      43.08989356
Au      39.59438228      36.83180287      42.09933658
Au      33.24994328      39.31729736      41.19544670
Au      34.86111672      36.37061680      36.65358808
Au      37.71208018      39.60379121      39.44630532
Au      34.18999924      31.58936067      36.19610252
Au      37.66039664      34.99989249      41.68769958
Au      29.62244736      40.19894728      38.30935970
Au      38.58493950      39.36545828      42.07934553
Au      30.48520676      39.20067438      40.77038623
Au      33.84701779      35.94591399      34.01341267
Au      31.59754900      38.08840127      43.04961302
Au      36.66149698      39.21237187      36.87224144
Au      40.25453110      38.54607969      39.98729276
Au      38.12870899      37.66001299      35.04956933
Au      31.08845925      39.37388897      36.13488867
Au      31.72149695      35.13359409      38.39341250
Au      32.73279427      38.50003274      34.14501206
Au      32.73169880      35.57336108      43.15830220
Au      34.79368420      33.32751657      34.18577789
50
Properties=species:S:1:pos:R:3 functional=PBE motif=compact pbc="F F F"
Au       6.95356326      21.84050301      12.87852260
Au       4.25158532      16.97841636      12.08548345
Au       6.15736384      17.95259073      10.16658373
Au      10.75623090      17.90764864      11.79076802
Au       8.75115078      23.87495285      13.69822933
Au       3.49082342      19.81475769      16.61501387
Au      12.04706163      15.57256537      10.58451832
Au       4.99367667      22.11861526      17.15363968
Au      10.31488878      20.31362574       9.89699961
Au       7.86964845      16.52544486      16.36091610
Au       8.83821137      18.05138640       9.36762828
Au      10.68476017      24.62209391      11.91723706
Au       5.44994670      19.53624572      12.33927798
Au      13.61170316      17.96956468      11.14422823
Au      11.19528635      15.21096225      13.24334892
Au       7.52533271      20.97865836      17.33492674
Au      10.32864928      15.31083814      15.90347351
Au      13.10582764      20.23487856       9.64367121
Au      11.92494956      22.45531571      10.75286696
Au       9.94561043      16.92535162      18.25093922
Au       4.78068899      15.57447549       9.80137910
Au      13.01969464      18.00716796      13.89644726
Au      12.62870229      20.28812828      12.40412032
Au      12.01477929      17.89556133      16.50712617
Au       7.98465120      17.83636452      12.41350746
Au      11.23393328      22.43697949      13.53268188
Au       7.66761820      18.35569018      18.49098167
Au      11.62908440      17.99108621       8.99949566
Au       7.45765374      15.60986078       9.15284314
Au       5.53255114      17.92418830      16.62194941
Au       6.60672739      15.34501285      11.87511359
Au       6.86632505      23.02197479      15.43325788
Au      10.14521703      15.69868555       8.58376645
Au       9.80505546      19.49218040      17.05336966
Au       9.92047516      17.81688529      14.50467064
Au       3.84557218      18.39097935      14.35024529
Au       5.96670427      16.54052763      14.30193174
Au      12.25269719      15.50470908      17.88864098
Au       5.00309353      21.00351652      14.60457563
Au      13.11351441      15.55489389      15.27183507
Au       7.60341640      20.22807653      10.66515664
Au      13.89510947      15.66068394      12.63849323
Au       8.45447510      15.28882977      13.90074485
Au       5.39322038      19.79660554      18.67483833
Au       7.49639566      19.32386432      14.81964026
Au       9.09815545      22.45885994      11.22059807
Au       9.32614396      15.22651267      11.22154758
Au      11.65058369      20.18761764      15.04515114
Au       9.51124718      20.17783129      12.96157904
Au       9.40761939      21.81487343      15.53421648
50
Properties=species:S:1:pos:R:3 functional=PBE motif=compact pbc="F F F"
Au      33.55122083      27.39035158      28.37300497
Au      38.82043285      24.60503595      34.38926236
Au      33.81370444      26.77236434      33.56494297
Au      36.92808250      31.78892391      34.15232473
Au      39.97823847      26.30198531      32.53058252
Au      31.99302281      24.69026182      32.81425573
Au      34.49919028      24.92674861      29.07620789
Au      40.72869930      26.44826291      35.17976571
Au      37.57830231      29.15444661      30.30960833
Au      38.65112675      25.82486843      36.86663412
Au      34.84827546      29.35830203      29.82533390
Au      34.58909605      29.31311694      37.39709995
Au      35.74005364      28.35173242      32.35696341
Au      40.40311581      28.78474755      33.80283372
Au      39.17942871      28.47159637      36.32592327
Au      33.31157297      30.97547657      31.49559678
Au      40.19451438      28.68112478      31.08139551
Au      32.21689954      28.70924539      30.38063681
Au      39.35888443      30.94168753      35.11339787
Au      32.33658572      31.41456357      34.10693902
Au      32.70218701      23.74892694      35.33932897
Au      32.25669451      30.64411574      36.72613135
Au      30.79411583      30.06773023      32.29931938
Au      32.21457825      27.92314958      37.10962537
Au      34.91879343      22.06362999      35.57063126
Au      34.38533655      26.66480852      38.24092979
Au      37.03743161      23.66417984      36.31321988
Au      34.53720095      32.75819550      33.20539598
Au      38.65326555      26.61079805      30.13808803
Au      36.66187894      25.16184427      38.64262989
Au      31.44842966      26.20561019      35.08079139
Au      36.87505895      27.76472878      37.72437474
Au      32.92081190      23.30453258      30.60498220
Au      38.68400477      30.55268811      32.43050901
Au      38.12031977      24.39511732      31.70678974
Au      32.08453174      25.22023397      37.58805076
Au      37.20036076      24.52236546      29.09891692
Au      37.03245876      30.21952794      36.42867397
Au      35.73918841      28.03062903      35.10669666
Au      35.68208212      23.26787934      31.02909336
Au      36.24185942      27.14102839      28.92119049
Au      33.93981246      22.74452679      33.09480101
Au      34.66722606      31.49809752      35.69588545
Au      36.63363323      23.06009572      33.63989781
Au      31.13011484      28.96013191      34.80192595
Au      34.49667367      23.94164616      37.50885508
Au      32.20733233      25.95654422      30.35981112
Au      36.44462620      25.91492951      33.46580634
Au      36.07695267      31.09875732      31.61155089
Au      31.19257127      27.34009368      32.55555691
50
Properties=species:S:1:pos:R:3 functional=PBE motif=compact pbc="F F F"
Au       8.26941034      16.23595862      20.07809199
Au       6.74842226      14.09679898      19.21097406
Au      12.83376430      16.39633967      19.51182219
Au       8.13221894      17.13921836      14.78478715
Au       6.29623698      19.02609881      13.86069263
Au       4.89805258      14.42324046      14.09040226
Au       7.73779894      18.83697944      19.23918173
Au       9.92918959      19.73693097      11.43057023
Au       7.64314073      20.99672367      12.38293955
Au      14.56293072      16.96163383      17.49013467
Au      10.00576491      21.21247182      13.78421087
Au       7.43003689      21.18691977      15.09874772
Au      14.33091205      15.60226933      15.12819044
Au      12.54604252      13.45346532      15.13611633
Au       7.17192713      15.97981339      10.25237806
Au       9.67774235      17.13742248      10.44823953
Au      12.32948302      18.51452671      17.80030118
Au       9.69722870      22.21630800      16.35168444
Au      10.06139874      20.07692224      18.07834678
Au       6.53114265      18.99324071      16.63713457
Au       9.88292611      15.11933532      15.81486757
Au      12.21920898      13.69582072      19.81308317
Au      11.05007563      13.10874028      17.42228374
Au       9.42271833      13.69007817      19.61931290
Au      10.89207184      17.69322287      15.26046556
Au       5.77485205      14.23391869      16.68107622
Au      11.64554569      20.33181852      15.80220002
Au      10.08019980      16.08188144      13.18527909
Au      13.60345978      17.08650493      12.80907402
Au       6.01379816      16.54979687      12.70166428
Au      12.16699309      18.26273936      10.75903049
Au       6.69844051      13.93837938      12.04698201
Au      13.77478031      14.32130350      12.80723919
Au       7.42236402      18.50231215      11.33046228
Au      13.54674132      14.39900742      17.52727077
Au       6.36819674      16.59724437      18.05460227
Au       9.89304023      12.47343134      14.97275444
Au       8.27264239      13.02625336      17.17133525
Au      11.22288510      13.30625914      12.70983581
Au      13.63173559      18.32421372      15.28762422
Au       9.30705298      14.42507251      11.02883587
Au       9.14483037      17.29419596      17.36750978
Au       7.14255432      12.89365923      14.65768764
Au      11.90866140      15.52702042      11.15003833
Au      12.05699234      19.40155281      13.23937771
Au       5.45986771      16.74977860      15.44219497
Au       8.70984112      12.11854611      12.51172006
Au      10.46305317      17.94446256      19.78915432
Au      10.73658681      15.60406584      21.14438238
Au       7.54787868      21.20836757      17.85494058
50
Properties=species:S:1:pos:R:3 functional=PBE motif=compact pbc="F F F"
Au      31.61151308      23.78043002      33.66182189
Au      34.56244566      25.86358558      29.58023265
Au      37.60999256      29.17247003      37.44495576
Au      33.37574243      27.40592759      37.52954730
Au      35.52902499      22.59518569      35.95026376
Au      33.78549268      30.61005576      34.39205509
Au      38.20913403      22.21664362      35.99315957
Au      36.12768409      26.82476410      37.96689030
Au      33.06414461      30.12454802      36.99194487
Au      37.39966528      27.85828457      35.00230751
Au      40.24299906      30.22610234      33.57532496
Au      31.68061704      26.44350398      33.09254997
Au      37.90251115      28.24986937      32.31835132
Au      36.63012307      25.91009240      33.18219106
Au      40.61325694      28.35722626      31.52946641
Au      35.69291024      30.99254685      36.42592467
Au      38.97735788      30.61295640      31.11028016
Au      38.61377744      24.45272801      31.82322701
Au      32.38454957      28.30184978      35.03928453
Au      36.09932856      32.05362485      33.93271336
Au      38.26211655      30.91964960      35.41505050
Au      39.67847797      23.84004498      34.26088742
Au      35.75905480      24.05550062      31.32798435
Au      34.68350036      30.83067825      31.79210566
Au      34.40304994      24.76747385      37.30522269
Au      36.85681523      32.40993040      31.28926032
Au      40.07509382      26.04739739      30.08867063
Au      39.88888396      24.08654224      37.04034111
Au      37.12690803      24.30126085      37.50703281
Au      32.66492199      28.91513318      32.37410619
Au      33.03340242      24.48258296      31.42767168
Au      38.76873162      32.48017554      33.21986326
Au      36.13946951      27.78861489      28.33737386
Au      40.90687811      26.06517390      35.50186509
Au      40.90211673      25.76714151      32.72001022
Au      37.03992775      23.11803086      33.65045071
Au      39.92825534      28.69445348      35.85943317
Au      38.59182740      28.30403969      29.56561096
Au      38.76070941      26.59598289      37.22234580
Au      41.88733540      28.05566603      33.94498909
Au      35.14525297      29.33131844      38.57487201
Au      32.16187569      26.92199000      30.44262052
Au      36.55218509      30.14478578      29.78231875
Au      37.29642001      25.79643343      29.84288748
Au      35.28165327      28.40428517      33.11254872
Au      34.88158100      26.67013506      35.21276808
Au      32.84626218      22.89894011      35.93369690
Au      34.28840626      23.09708079      33.48068573
Au      32.25251461      25.60100291      35.69055559
Au      34.24344339      28.65729386      30.11462861
52
Properties=species:S:1:pos:R:3 functional=PBE motif=compact pbc="F F F"
Au      37.98878329      38.80915313      31.84465196
Au      35.93906977      38.04651257      35.90655156
Au      36.86995318      38.78175405      38.45157661
Au      33.14808428      34.54770935      38.10598882
Au      33.58715296      39.24262254      35.16811392
Au      33.49393929      41.65255951      36.58322449
Au      33.37948565      37.00609578      39.37053253
Au      35.80698272      37.29969190      40.70790331
Au      35.22665218      34.15404981      33.12409020
Au      35.21925489      42.98005358      38.52498620
Au      40.78867393      35.16195870      36.32558345
Au      39.48794877      33.14446802      34.92734988
Au      36.75087011      33.41158350      35.33400876
Au      41.08749820      40.18920953      38.02905780
Au      40.46635899      38.10049419      33.03551552
Au      40.48544540      35.33623789      33.57334559
Au      38.06425595      37.12086508      34.26022634
Au      37.93766152      34.36684197      32.99378766
Au      36.33777342      36.50322551      32.06243264
Au      39.06200830      36.32126350      31.39438859
Au      36.83895617      39.84739551      41.07372125
Au      34.15406361      34.36380299      35.61977806
Au      35.35978980      43.62705157      35.87076427
Au      32.89899577      39.26634372      37.88713817
Au      38.53191776      33.94436364      37.41197175
Au      41.69997086      37.58454871      37.38182960
Au      41.23254333      38.20250962      40.02017939
Au      38.48924870      39.27226413      36.10370594
Au      34.79206688      34.77792903      40.29327759
Au      37.54581751      42.43399511      34.63047109
Au      39.25301942      40.52063363      33.62601241
Au      36.20096594      40.79519961      36.71035731
Au      35.45294974      38.98375246      33.01906076
Au      37.71929576      43.15534789      37.33857093
Au      32.89440077      41.64731309      39.27255453
Au      33.27288060      36.86146977      36.58947154
Au      38.56264813      37.71685802      40.45810043
Au      37.55177904      42.33102340      39.99863972
Au      39.79383353      41.73848179      36.12921620
Au      34.88306138      41.49913640      34.14944055
Au      34.37619692      36.66718366      34.04778482
Au      40.07082879      35.91615289      38.88502559
Au      39.45528753      40.32568516      40.31463259
Au      42.33121427      36.94887491      34.79373433
Au      41.21745730      39.43485435      35.35998313
Au      35.80848732      33.74460718      37.88278334
Au      37.36708483      35.40092001      39.45880061
Au      35.04620666      41.93190885      41.04143781
Au      40.01149458      42.60028505      38.79402325
Au      38.09895354      36.64145487      36.96264617
Au      36.85537164      41.25890779      32.23719783
Au      34.10168539      39.42708202      40.44403962
52
Properties=species:S:1:pos:R:3 functional=PBE motif=compact pbc="F F F"
Au      40.98356830      38.68537646      40.19988454
Au      40.58747186      41.39924332      39.86764827
Au      33.45416708      34.29711152      37.14368167
Au      35.64004376      34.56400032      38.81018534
Au      34.12847181      38.99803494      39.98524342
Au      33.58950197      36.45995241      38.89962918
Au      39.98967618      34.07672467      34.32956282
Au      40.49215590      33.24290034      36.92611152
Au      36.71798099      37.21018520      35.48234898
Au      40.19508067      33.25799508      39.66384615
Au      38.26631518      35.06634602      36.47208273
Au      36.16094684      39.16229995      32.51789072
Au      32.07987238      38.67223163      38.15716363
Au      41.73204705      35.55488058      35.90081693
Au      32.82797587      39.61104435      35.65436768
Au      41.84664373      38.30819471      35.40113363
Au      42.34956467      34.57934766      38.43119011
Au      32.89787930      36.83332836      36.20377474
Au      38.62921050      37.95458980      32.38747290
Au      37.11080789      34.05167866      33.99546289
Au      36.28307937      41.98976178      37.77493345
Au      36.54644234      39.45357367      41.22133221
Au      33.74775618      40.43068959      33.20451838
Au      36.06128464      41.88582874      33.03833927
Au      39.13489268      40.06284168      41.82411844
Au      37.29157654      37.06738380      38.24611116
Au      34.74766617      35.22024875      34.83958961
Au      38.53976064      40.70471213      32.92171375
Au      37.83160446      32.86821120      38.30282455
Au      41.12530445      39.82224754      37.67887692
Au      35.00799847      38.54265970      37.25677456
Au      38.04270388      35.01086908      40.05219152
Au      35.07729170      41.57808823      40.23924326
Au      40.62650626      35.98429041      40.05552116
Au      34.74900105      41.65015533      35.50814502
Au      40.85259293      36.56721158      33.47876051
Au      39.48711032      37.53142768      36.59592158
Au      38.53041583      37.53343557      40.98751985
Au      38.34036666      32.17754149      35.62896781
Au      39.92594164      40.41326895      35.29853571
Au      33.64649082      41.00938670      37.95750698
Au      37.56357309      41.91761079      35.29122362
Au      34.26924883      37.83822727      34.02823823
Au      37.80551307      41.74773964      40.07474328
Au      35.82898584      36.81864935      40.53501177
Au      39.06972039      41.75191350      37.61891129
Au      35.84537451      33.18082731      36.37294565
Au      42.10012126      37.29189932      38.04680850
Au      38.82399506      35.20934528      32.13882499
Au      40.93583992      39.30622222      32.97070208
Au      36.38694914      36.43048974      32.83252477
Au      37.53843209      39.53332259      36.80682359
52
Properties=species:S:1:pos:R:3 functional=PBE motif=compact pbc="F F F"
Au       6.93439912      18.32218960      10.43108912
Au       8.13608162      17.66040757      18.29409730
Au       7.16549157      20.07290912      17.41017534
Au      11.23845561      15.09507872       9.97588987
Au      13.37440511      14.77258490      19.04364899
Au      11.48783615      17.73579427      16.09334504
Au      12.79578422      13.52346498      16.66756457
Au       7.61834274      20.15775275      14.69163966
Au      11.68631159      15.52407761      14.35709813
Au       8.33929546      20.13837375      12.04200522
Au       9.74495094      15.79519124      12.31632098
Au      10.30632228      12.32223634      16.24032270
Au      11.01722840      18.07060122      13.31772631
Au      11.99488719      12.75311962      14.10851552
Au      12.84869758      20.17142509      13.82268062
Au      15.40913516      16.80674747      15.37993312
Au       8.62903744      13.99670111      10.04551303
Au      11.29486082      15.21661039      20.79532592
Au       6.75836817      15.35366832      14.23640631
Au      11.51743371      17.85470785       9.82237941
Au      11.60660404      20.57534540      16.29110498
Au      15.29709712      14.67458096      17.09813199
Au       6.99276594      15.76262586      11.44587852
Au      13.74914313      16.28449525      10.14437377
Au       7.54139687      15.28892863      16.88389749
Au      13.48990674      18.58062839      11.65126779
Au      14.29537838      14.40429671      14.50251849
Au      12.43875080      18.99348172      18.43461249
Au      10.56032083      13.05096296      11.78098134
Au       9.30340130      19.44126143       9.56523914
Au      10.17722181      20.93980146      13.94632952
Au      14.47054397      17.15834530      17.98849416
Au      11.15612116      20.13069710      11.46520702
Au      14.00438142      19.11677083      16.10772328
Au       9.82163438      19.90193405      18.33109274
Au       6.73348920      17.78428877      15.90864892
Au      10.99377116      13.27790365      18.83231702
Au      14.91277326      16.38624338      12.67166622
Au       9.50341491      11.48268862      13.76828467
Au      15.33692784      18.95203333      13.68311818
Au       7.01369592      17.93004023      13.16311679
Au      13.15492512      17.21061993      20.40506071
Au       7.80285501      13.36098483      12.62215783
Au      10.45484165      15.24529958      16.84018705
Au       9.01010899      15.28104912      19.30134549
Au       9.13726209      21.76109776      16.37860125
Au       8.98969471      16.68079341       9.54758160
Au       8.32438896      12.87342782      18.03473733
Au      10.42661946      17.66706019      19.82681839
Au       9.10657401      16.78948585      14.88783790
Au      12.98013019      14.44176387      12.06517201
Au       7.68071836      12.95718220      15.32897230
52
Properties=species:S:1:pos:R:3 functional=PBE motif=compact pbc="F F F"
Au      38.21397036      38.60380364      37.47799820
Au      42.71245992      36.83370903      34.53899342
Au      38.07770576      32.91443824      39.36967107
Au      35.74218713      39.20875651      40.76957942
Au      42.30262474      35.22217601      36.76141996
Au      35.40881825      34.47238331      33.20397975
Au      34.33190620      38.87196459      38.44683188
Au      38.82502140      31.83711950      34.86758433
Au      39.76205429      41.15700549      35.34660269
Au      37.89953336      33.18209105      32.59814683
Au      41.50922472      36.39686857      39.13749955
Au      41.86439961      35.36558330      32.12123783
Au      37.71986968      34.51383046      35.22949174
Au      41.24329045      32.69521553      35.91584097
Au      39.27312495      41.11964328      38.10359971
Au      36.49696675      40.66882860      38.57600887
Au      38.32193703      37.28745304      34.97172708
Au      37.51970219      37.20790357      41.46050543
Au      40.24023048      37.64567605      41.30135733
Au      38.44191900      39.51196869      40.23489375
Au      36.90686848      32.29752612      36.96241435
Au      39.58855851      34.35456712      30.84678780
Au      36.73998982      34.60072563      41.08857854
Au      35.64284179      34.15923589      38.57887082
Au      39.25654419      35.28113364      40.25638503
Au      34.78327963      38.84783494      33.92563133
Au      39.48656090      36.79206196      32.10436432
Au      36.76584846      36.31631929      37.18536946
Au      34.96880942      34.10929119      35.91045966
Au      37.32531750      42.07504945      36.35354394
Au      41.95388381      38.14871411      32.27565991
Au      34.00768422      36.26104868      37.39446308
Au      34.74931841      36.85443867      31.98822733
Au      36.08340418      32.06027296      34.33093851
Au      35.06645027      40.42681940      36.21473399
Au      39.50803046      36.08387437      37.22002661
Au      33.07942159      38.48815915      36.05549895
Au      37.08818015      35.52265999      31.26154616
Au      40.66245932      32.94851932      33.07597752
Au      35.35503192      36.64830644      39.79894691
Au      39.45274936      31.38239539      37.53388648
Au      42.40060438      38.01400436      37.00663794
Au      40.64109113      33.74048606      38.41569769
Au      33.85541274      36.27753394      34.59484185
Au      40.26224792      35.28358880      34.61875777
Au      39.62160875      39.22307056      33.37712693
Au      41.85006337      40.73425147      37.10086514
Au      37.10354408      38.06124669      32.60380860
Au      42.04083849      39.56373946      34.65750426
Au      42.96859618      34.06579557      34.29871364
Au      40.94604076      39.11383354      39.08920190
Au      37.29335894      39.92919596      34.65814604
54
Properties=species:S:1:pos:R:3 functional=PBE motif=compact pbc="F F F"
Au       9.16599180      18.69717210      12.44291768
Au      11.15071751      17.05980487      11.26663646
Au       5.67735380      17.08108769      15.25004806
Au       8.45017338      10.70740186      15.78392536
Au       6.98562552      14.50416956      18.19427404
Au      10.84282636      21.09148005      17.02459222
Au       6.24912575      14.58326273      14.13494049
Au      13.59079976      12.86823225      16.22731917
Au      14.09094535      14.47966342      13.92753159
Au       9.52136025      17.70763781      15.15384583
Au      11.94019688      15.34979207      20.10806844
Au       9.81547246      20.46113100      14.52303479
Au       9.70103254      18.47835749      17.81835684
Au       5.69352728      16.97423962      18.01384022
Au      10.18835710      14.74188503      10.11739824
Au      12.50906855      21.05175284      14.80926952
Au      13.81748941      14.96117012      18.16663084
Au       9.34731912      18.70790335      20.69301173
Au      11.19304967      11.43380594      16.20393054
Au       8.45445634      16.88260048      10.49079372
Au       9.05295171      12.81738839      17.42562839
Au       8.00624692      12.41408051      13.66241354
Au      12.34971030      14.48600067      11.79915240
Au       9.24960142      15.82790489      17.24865841
Au      11.68578813      19.80587336      19.41166745
Au      15.75807220      16.64792879      14.18562802
Au      13.11866803      19.48478477      17.04379228
Au      12.31274587      12.41856609      13.74756577
Au      11.52145881      16.15260830      13.96597892
Au      11.80164850      16.95609873      16.73113767
Au       8.95286060      15.04248789      14.49291313
Au       5.57972047      19.44299891      16.67636176
Au      11.69128444      13.14400217      18.41811618
Au       9.74682028      16.13936326      21.70265600
Au      10.20260921      12.68142326      11.90338061
Au       6.54451661      12.64383186      16.11027129
Au       9.40574554      14.35164703      19.67568230
Au      14.66973168      17.18244924      16.67755904
Au       7.73038753      16.60353489      19.85268781
Au      11.90721922      17.84259814      21.36099868
Au      10.23121405      10.65332817      13.70944910
Au       4.80936935      14.77024753      16.53134878
Au      11.86259168      19.07581277      12.99869182
Au      13.34392722      17.55795517      19.07925960
Au       8.03732419      14.48590840      11.87542627
Au       7.28505762      19.23237051      14.47750971
Au      14.15882666      18.87070888      14.51550889
Au      15.70129497      14.64339645      16.18639671
Au       7.10378666      16.91508940      12.91611482
Au      11.19286116      14.24796493      15.86004512
Au      13.67900320      16.92716124      12.42201671
Au       9.15942647      21.05133648      19.22612708
Au       7.14430386      19.14330534      18.93240124
Au       8.04882685      20.72198775      16.69298220
54
Properties=species:S:1:pos:R:3 functional=PBE motif=compact pbc="F F F"
Au      42.01482900      40.00390265      37.21483542
Au      36.79233526      37.40975190      35.24448775
Au      40.99781385      38.82087787      32.58979079
Au      33.85842704      36.69820100      37.80498588
Au      36.12543481      37.05031878      39.32346388
Au      40.66808770      35.87794153      38.98549576
Au      36.27312113      42.92035132      36.22044331
Au      42.38964184      38.31951146      34.99271924
Au      37.99055259      41.99406612      40.63131733
Au      37.43874573      40.06386159      34.72265330
Au      41.19713550      38.57941883      39.52172811
Au      35.44015072      36.10969507      33.20900036
Au      35.07284180      38.90706384      33.13813236
Au      36.71771892      39.46019295      37.34952223
Au      38.60035026      44.32982720      35.80157327
Au      40.38648990      43.32515906      34.01174089
Au      38.72433080      37.41761583      40.21047441
Au      42.58527587      37.29604950      37.54533775
Au      40.27362238      41.24175080      39.09152453
Au      34.44405354      39.30946234      38.92568235
Au      39.29762477      40.05764145      36.71746624
Au      32.51867936      38.92625326      37.02112847
Au      35.92187823      41.77593780      38.78647923
Au      37.63599259      42.74431407      33.73058157
Au      38.01672556      34.99031394      38.92237032
Au      40.62354426      42.54509143      36.69311405
Au      37.35460723      35.01974042      31.52635614
Au      36.88388606      33.83133163      33.99026102
Au      35.31789465      34.50930686      38.51934909
Au      35.18925444      35.09497058      35.81361756
Au      32.96540313      40.02534105      34.52846813
Au      39.52889772      37.98178198      34.80886265
Au      39.57343722      36.68777869      31.51978033
Au      41.27393205      40.77461156      34.58047986
Au      39.60296110      34.27876840      32.92934639
Au      39.51644812      39.79625795      41.33139272
Au      41.40112513      34.02807697      35.07214237
Au      38.30727207      43.10249551      38.18589577
Au      38.82156088      35.40673750      35.45503849
Au      43.47650991      35.82067210      35.29378930
Au      42.54438336      34.51428452      37.56061066
Au      34.26530252      41.11185254      36.70629252
Au      37.00475251      37.76406083      31.58619013
Au      39.08970785      39.26735642      30.60578098
Au      39.93263218      33.60067071      37.48883677
Au      37.17826874      33.36923909      36.80807595
Au      35.14435857      41.59697592      34.03519734
Au      39.64957731      41.29305040      32.36458091
Au      41.59156671      36.19974261      33.31382769
Au      38.59979776      37.33638874      37.41017268
Au      37.00357864      40.56011202      32.03559411
Au      39.10308578      32.49964042      35.02544200
Au      33.80125286      37.39840124      35.08395125
Au      36.88346566      39.52803794      40.26001423
54
Properties=species:S:1:pos:R:3 functional=PBE motif=compact pbc="F F F"
Au      35.72523193      39.07820531      38.95855764
Au      33.16120768      40.03220398      34.06725719
Au      42.35129782      40.66000052      37.85734460
Au      38.44853531      42.76198457      36.11096019
Au      38.65744104      36.29815651      32.16761569
Au      41.86145905      39.00120972      35.69609044
Au      36.65599455      38.87906837      34.46114350
Au      34.04966674      35.30981017      38.66868139
Au      40.05676026      42.16314976      38.29625826
Au      36.98479650      38.46958919      31.65084099
Au      40.45287494      37.57108016      40.87551797
Au      38.43133884      39.41941785      41.52240471
Au      37.10690200      40.36402022      36.84514746
Au      39.00277410      42.08835932      40.88867384
Au      38.52637951      38.74527595      38.68751029
Au      38.38009110      34.96990822      36.45434408
Au      34.51045209      37.97651361      32.79693250
Au      36.38978593      41.20056294      40.97365154
Au      37.85119198      36.74540385      40.91210314
Au      36.83783856      37.36247662      36.86626965
Au      33.52947488      37.67999841      40.18469095
Au      38.17119429      40.88083748      32.21011378
Au      37.34466548      42.47897652      38.66505242
Au      35.43182010      40.63945285      32.55462728
Au      34.15945859      42.58105772      34.06926579
Au      40.74462616      36.39441245      36.24155975
Au      40.78742145      40.17897476      40.08845639
Au      34.38929110      35.35222491      33.91010410
Au      35.68597499      42.78182330      36.38829992
Au      35.62753708      34.78389007      36.35050938
Au      39.51394382      36.04475264      38.72634052
Au      34.63271129      41.89186208      38.83556933
Au      32.73135899      37.36242841      34.80656096
Au      41.37834839      38.11699352      38.29649125
Au      35.31074139      35.78734004      41.04478239
Au      35.80232920      38.47618905      41.74045010
Au      32.88420142      34.94107494      36.18178200
Au      39.08079820      38.73802165      35.75435550
Au      40.59818071      40.20433741      33.50459094
Au      40.68361423      37.46595511      33.65924010
Au      37.12031795      34.82512172      34.00894357
Au      36.86779168      42.71669640      33.81178250
Au      35.97691900      35.87103817      31.72607695
Au      36.85452967      35.21692740      38.81515570
Au      31.45859539      39.43545039      36.16493601
Au      33.18225483      41.62066621      36.46221625
Au      39.61834710      42.76325858      33.59280548
Au      39.89640467      34.83631629      34.12877080
Au      32.72984606      39.84450719      38.58655157
Au      34.55078235      38.92484602      36.42453630
Au      39.72050767      38.73160109      31.35830378
Au      32.43379874      37.26627785      37.63591449
Au      33.81984867      40.34066556      41.04328621
Au      41.05287223      41.77908858      35.72349101
54
Properties=species:S:1:pos:R:3 functional=PBE motif=compact pbc="F F F"
Au      40.09319599      36.70216255      39.49403133
Au      37.83674570      42.50830616      33.15190755
Au      38.79717543      39.93100639      33.13588119
Au      38.90662919      38.85864148      37.91139140
Au      34.18885193      34.35590386      36.27892396
Au      35.66533870      36.70947691      34.91726959
Au      35.53165187      42.74362047      41.06757525
Au      39.55397942      34.91920004      35.35104766
Au      33.89958555      40.52368485      34.46861762
Au      32.76215160      38.14189211      35.29507328
Au      38.67780990      34.71025531      38.04071420
Au      41.29816930      35.26669808      37.50191087
Au      33.21069828      35.42432078      38.63443628
Au      39.36254461      41.68022313      35.28297961
Au      37.68642094      38.66070689      35.35870512
Au      35.84546129      37.90073728      41.63757223
Au      36.03663817      40.42124458      32.70069382
Au      39.71639785      40.82061130      41.89444004
Au      37.63071736      35.16932575      33.37695118
Au      33.20919949      35.79210512      33.87669456
Au      40.57296404      39.19550074      35.21961761
Au      37.12310431      40.86344901      37.20182106
Au      35.17353314      42.85155604      33.77996831
Au      35.28577353      35.85620231      31.98296033
Au      37.44782630      36.10192285      40.14645740
Au      33.27332205      37.65418111      40.41501484
Au      35.16232338      38.92443581      36.63238145
Au      38.66903725      38.34877695      41.18631076
Au      34.80306136      35.46736738      40.85322402
Au      32.00609846      40.00664855      39.69414302
Au      38.17901962      42.69370892      40.42051471
Au      40.89416419      40.83620950      37.43104287
Au      35.86803957      34.49702965      38.47794705
Au      31.81002304      35.71733909      36.26501264
Au      36.92175139      36.86409318      37.40180572
Au      33.80409506      42.03320009      39.03549335
Au      37.00900356      40.47561911      41.74146927
Au      37.12546161      43.32316486      35.74227329
Au      39.04780026      42.95499826      37.75506655
Au      40.79389196      42.24002965      39.76618791
Au      37.05900162      37.85999045      32.50105776
Au      31.98072104      37.85780796      37.97559652
Au      34.25030359      38.28685054      32.88281514
Au      41.65716858      38.07834985      37.54774664
Au      32.81781892      40.34429435      37.05154036
Au      40.93798023      39.39816469      39.87416196
Au      35.22667500      33.78729354      33.82371541
Au      34.59602176      42.38907661      36.42028729
Au      36.45348488      39.08726853      39.20617558
Au      41.72930769      36.66424482      35.16537134
Au      39.48603986      37.18363667      33.65899436
Au      36.30417802      43.25092404      38.44324813
Au      36.97482855      34.15502432      35.94769051
Au      34.38988566      40.16824203      41.00501418
55
Properties=species:S:1:pos:R:3 functional=PBE motif=compact pbc="F F F"
Au      22.36221282      31.21996421      24.72092558
Au      19.76409006      29.26172922      22.18335316
Au      24.45341491      29.10738832      20.97536860
Au      17.18601818      25.18886626      22.07106873
Au      20.09054797      23.61716276      29.46504273
Au      21.78863706      28.68848227      25.71003775
Au      21.92363071      25.05710525      21.45656940
Au      26.32008992      25.04708804      22.87223462
Au      17.54840263      24.00910852      24.60228695
Au      15.69049491      26.02815532      24.21351064
Au      19.90623476      25.26923047      25.46384124
Au      19.55810117      26.60044238      21.66995838
Au      24.62267224      30.11573859      23.50287248
Au      26.22241777      27.82463839      22.76618136
Au      24.39901517      26.35820980      21.25275553
Au      24.54851724      22.10086895      23.92047283
Au      21.07066228      26.16926966      29.87738807
Au      24.21349174      29.67564092      28.99542245
Au      19.08276443      28.04691035      30.25815841
Au      25.10488432      25.26028850      27.31513981
Au      18.30597380      25.66385447      29.03825066
Au      16.82812324      25.76074946      26.71405904
Au      19.25209334      27.91072240      24.82627177
Au      26.28500908      23.71012803      25.34421715
Au      17.91455941      30.29335544      24.06532333
Au      21.98576786      22.73667510      22.97915504
Au      20.02722239      27.31338586      27.42285009
Au      23.78478849      24.86709866      24.19603440
Au      26.76215943      26.41670481      25.28759365
Au      23.59996618      26.94957552      28.95221271
Au      24.19321018      27.57251012      24.75767704
Au      22.73115334      24.33784369      28.61025865
Au      22.01148216      27.84953118      21.23089565
Au      21.23072290      22.39624155      27.32020100
Au      24.29742697      23.61807080      21.60543295
Au      19.59756558      24.00458754      22.62030067
Au      19.87237969      22.44370669      24.89626505
Au      26.74048843      29.19426351      25.12202084
Au      22.25269935      21.06955306      25.13756469
Au      21.64258447      26.65568145      23.76650760
Au      17.32651677      27.88423053      22.79240839
Au      22.28707459      30.54565935      21.98496798
Au      16.44498567      28.31005307      25.47250332
Au      18.54209049      23.55797543      27.17049632
Au      22.45588618      26.00943910      26.41285550
Au      21.65048773      28.87810301      29.57760213
Au      23.86165709      22.89661073      26.52161912
Au      17.31663670      28.13584013      28.10709876
Au      19.83193880      31.15532587      25.89985369
Au      19.41773714      30.08305239      28.41624413
Au      22.00334504      30.76520210      27.58055965
Au      20.12085370      31.78622030      23.19055381
Au      25.73702956      27.95117380      27.42279896
Au      24.38501282      30.12965436      26.27435119
Au      17.24915917      30.58729150      26.78558019
55
Properties=species:S:1:pos:R:3 functional=PBE motif=compact pbc="F F F"
Au      18.69382702      26.40248297      22.25473853
Au      20.40271523      28.57254871      22.47054170
Au      20.74087956      29.57345006      25.10500529
Au      20.46333047      24.31735778      27.09676942
Au      18.61265661      27.94748945      24.54791488
Au      22.62843636      26.04835455      27.74834363
Au      22.82744296      27.80233113      24.05464626
Au      22.51784420      23.50621506      28.85847279
Au      24.91020279      24.49141098      27.97085084
Au      25.91665234      24.49411771      23.16996753
Au      23.61222251      26.20538492      19.78319030
Au      23.50033531      21.42161415      20.22979486
Au      24.24265952      20.48462615      22.71719852
Au      27.16903164      25.48638256      26.80780319
Au      22.78591110      28.65632838      26.84157927
Au      21.25293651      21.62006777      27.21329256
Au      25.13604320      27.31037851      27.52794889
Au      26.62667512      22.74116314      26.76353965
Au      19.12781770      25.20654767      24.79532102
Au      24.01443674      21.93374051      27.18393103
Au      20.35829793      24.19826069      22.46951978
Au      22.38953502      30.45503202      22.97211139
Au      25.45563377      20.76959376      25.19635352
Au      26.22991259      26.01136015      18.90912721
Au      26.65366600      29.65967313      22.10616560
Au      24.65516829      25.71587316      25.31080321
Au      23.88530037      23.12486415      24.31838498
Au      23.30866994      25.43873146      22.50653374
Au      21.07433868      26.38655540      20.88651259
Au      27.48892760      28.22008761      26.34086292
Au      25.23746332      29.76480812      26.21499244
Au      25.32978311      27.34207071      23.06145626
Au      25.32052887      28.42707799      19.96201175
Au      20.56766577      22.68675853      24.77844149
Au      28.00627492      22.59360425      22.90218815
Au      22.60588441      20.72388920      24.97526055
Au      22.72391603      28.58391218      20.94026475
Au      21.96725582      25.19601168      24.89240426
Au      24.88741607      23.69776932      19.53425606
Au      29.45289180      26.41252725      25.55068661
Au      28.58306498      25.32767297      23.07837875
Au      26.13345938      21.71817844      21.02895297
Au      21.90440614      21.90740944      22.46056778
Au      27.33787864      24.23937673      20.76069170
Au      26.96380431      19.99386612      23.00780187
Au      22.23637285      23.85448159      20.43123415
Au      28.17975755      27.99327522      23.66802117
Au      24.38021613      30.79464108      21.05258041
Au      22.93517817      31.16067387      25.63715120
Au      28.81809200      23.74493270      25.38056345
Au      24.95209072      31.13054837      23.75115383
Au      20.46316280      27.11794325      26.41789367
Au      27.41039063      27.03394786      21.18853863
Au      27.44488974      30.47260212      24.69227136
Au      28.23552179      21.08034766      25.20226326
55
Properties=species:S:1:pos:R:3 functional=PBE motif=compact pbc="F F F"
Au      18.99958822      25.45774253      23.06528119
Au      22.11481119      27.08670219      28.10239327
Au      22.95223076      24.42095943      28.42427136
Au      24.52253338      22.25333362      27.60305937
Au      20.59821780      24.97828417      27.10165980
Au      24.00446225      26.45407501      29.97802524
Au      22.69594185      27.44033617      24.19820477
Au      26.25717796      21.46094468      25.47224559
Au      22.00039129      22.61835465      26.50274187
Au      23.58646922      22.90272712      18.81967442
Au      18.33280913      27.94573674      24.17156339
Au      25.23744220      29.59161272      25.67775899
Au      22.64645081      21.93902989      21.27055835
Au      25.29972402      22.72411150      20.94445723
Au      24.10355154      26.61989160      22.01849257
Au      20.23928486      23.08650064      22.10461561
Au      23.61741103      20.46928444      25.69192154
Au      24.55233782      21.45467910      23.27754087
Au      20.12229159      25.41348009      20.58372091
Au      19.98699016      23.56838049      24.81219621
Au      20.88714050      23.02153428      19.42046953
Au      27.45867472      28.71417940      24.22835003
Au      21.86230992      21.71146785      23.90326007
Au      24.59002703      28.28547050      27.96611456
Au      22.52248698      29.22517562      26.28056074
Au      27.07720076      27.79985213      26.80342888
Au      25.41638998      26.71947714      24.71361819
Au      28.40659820      23.38831678      25.43070860
Au      21.91883864      25.09191406      23.01153278
Au      27.33957535      22.49899022      27.81873923
Au      29.26593122      24.41919066      23.02512827
Au      24.77539300      24.31222644      23.35162944
Au      20.68663396      29.37499874      23.93680388
Au      25.77187871      24.31596326      26.00816701
Au      27.58332756      29.53079301      21.58705679
Au      18.32090599      25.63512499      25.73602908
Au      20.30359383      27.58343258      26.07868409
Au      23.14138745      25.06306170      25.59966101
Au      22.10104566      28.97092374      21.51999538
Au      27.12483373      22.60336448      23.09256515
Au      27.02923159      24.84637199      21.41095405
Au      23.31658145      30.21906112      23.68787206
Au      20.90813819      27.71251708      19.33423765
Au      19.57535417      27.90904175      21.74591462
Au      23.68467987      27.72500265      19.47325833
Au      22.29771633      25.38674884      18.81304096
Au      25.96519740      30.92349800      23.39349543
Au      28.34861474      26.17354376      24.95452309
Au      26.67031494      26.93745798      29.35186467
Au      24.92471274      25.16183803      19.62008020
Au      27.99421660      25.25196624      27.56895632
Au      25.65631168      24.39961342      28.96603992
Au      24.78612233      29.50866543      21.33479827
Au      28.48374817      27.00476939      22.29924786
Au      26.34158349      27.36045872      20.45576349
55
Properties=species:S:1:pos:R:3 functional=PBE motif=compact pbc="F F F"
Au      27.64981326      26.18278398      27.42484641
Au      19.41695241      24.63475860      23.43418319
Au      21.90376278      26.99114584      30.49367776
Au      26.26783644      23.81314939      26.98984606
Au      25.92233316      22.93845422      24.40590224
Au      18.45091331      27.40070989      27.25195006
Au      20.84200625      24.60193876      31.43840039
Au      21.33121349      22.95149874      27.51067008
Au      23.06045599      27.52672551      26.72678346
Au      21.59652084      26.82759156      24.49538879
Au      23.49138182      24.71753089      30.67269408
Au      25.77648255      28.01915413      28.38195471
Au      23.39688713      19.24998036      25.96084882
Au      21.77090805      28.63550795      22.33249935
Au      24.15095355      25.89926003      24.82243970
Au      25.84757968      27.57350678      23.19348053
Au      23.05136853      30.21695221      24.33930881
Au      24.20514269      22.32242676      22.28862860
Au      23.36316953      24.34955092      20.66581427
Au      19.86485053      22.09651427      24.52517832
Au      23.49047289      24.69522974      27.31095892
Au      21.29321667      25.88700640      21.80517633
Au      20.38578700      29.63627491      24.49330334
Au      20.21832147      20.65028336      29.04097112
Au      25.68835207      25.31165690      29.19451320
Au      18.22718615      24.63753789      27.37789222
Au      21.90638242      24.05205730      25.05348311
Au      19.29998136      27.42322741      23.05769981
Au      22.37760653      21.12031328      24.12280685
Au      21.88273404      30.17261121      26.84661080
Au      21.56005928      23.16376815      22.44418777
Au      24.63112428      27.28943231      30.80639785
Au      25.01863695      20.36166339      24.00805129
Au      25.80461779      30.19180113      24.20141232
Au      24.63432225      29.90264420      26.68910584
Au      24.95971041      21.45305120      26.59313323
Au      19.48671089      26.03041955      29.46888871
Au      20.88282498      25.73454911      27.08204645
Au      25.36921904      24.90606974      22.50066655
Au      18.67952158      21.90128831      27.08475311
Au      22.02460797      22.40519164      30.25175450
Au      20.57470457      28.48033842      28.63152234
Au      17.46018326      23.32103772      25.05175804
Au      24.34215241      29.56304321      21.95707360
Au      22.93249918      20.61913925      28.31341468
Au      23.80496812      26.97420388      21.31569759
Au      20.85850632      20.25595745      26.33597541
Au      17.76365704      28.76723660      24.90467161
Au      19.11796310      30.08781178      26.90519681
Au      19.30251235      23.24264728      29.54869394
Au      26.87018883      25.52781671      24.81635755
Au      23.26268103      29.00430386      29.05014703
Au      17.62402635      26.05103186      24.93943152
Au      24.55673922      22.74231923      29.02243694
Au      26.68504439      28.16919906      25.79166385
56
Properties=species:S:1:pos:R:3 functional=PBE motif=compact pbc="F F F"
Au      34.50861735      23.38741949      36.70049580
Au      42.18656751      22.91419825      37.83736142
Au      43.22372916      25.44280166      38.44651987
Au      37.91711184      26.61110408      37.38535907
Au      39.67723310      27.43667195      31.62398440
Au      36.17155269      23.79007054      31.41362664
Au      44.92540536      25.60998180      34.00265540
Au      39.97783485      28.12577217      36.20124991
Au      39.07328086      22.58793833      35.91566231
Au      36.97406954      22.68890476      37.95811224
Au      37.22178306      28.52728247      32.20779626
Au      38.13553559      20.27019003      37.20913085
Au      36.21876495      21.54665738      35.53169233
Au      44.41660744      24.60555632      31.41451301
Au      38.69225321      19.98988138      31.66514191
Au      43.32469069      21.38781529      35.78396513
Au      38.46643692      24.73287520      39.37150510
Au      36.01975871      25.47292168      35.71625219
Au      36.86849804      21.39322516      30.03165017
Au      45.12772782      26.56547089      36.68239948
Au      43.39388514      20.19206124      33.26529498
Au      39.57430857      25.41667294      35.44734316
Au      39.50128409      29.31786093      33.68241071
Au      42.03418347      28.49970295      32.74420865
Au      39.78321235      25.13443173      30.07072809
Au      39.73308235      22.06839787      33.25071885
Au      37.29357146      26.30773461      30.52095528
Au      39.42068035      22.39770408      30.32134154
Au      41.58323279      23.46005361      35.01263902
Au      37.77382361      23.96563903      33.86028416
Au      40.96309388      20.56621169      36.98108755
Au      36.05808620      26.07063116      32.99255663
Au      42.13017087      26.19241795      34.49643997
Au      42.51584620      18.75072171      35.46374638
Au      41.47931425      20.83422799      31.36515349
Au      44.12308387      28.23063672      34.59682290
Au      41.15077843      24.30061398      39.99764576
Au      37.64050411      27.51882268      34.75146640
Au      41.95763035      23.48062919      30.68798658
Au      42.13482692      26.25392081      31.14585971
Au      36.51847286      21.38712576      32.78043441
Au      42.61462207      27.72843242      36.90717122
Au      34.99665063      23.50672005      33.92407739
Au      40.36657145      24.76328517      32.80044986
Au      40.56399051      26.24975892      38.15261442
Au      41.84758791      29.85175800      35.16481495
Au      37.48532384      23.99328803      29.00921828
Au      44.18804879      22.91532139      33.62833771
Au      44.11939708      24.06773935      36.14434272
Au      35.85881411      25.13422311      38.52217146
Au      38.06356817      19.79093738      34.43752086
Au      39.62212271      22.30404416      38.69909081
Au      40.64967484      19.29830645      33.52388990
Au      39.75112542      18.27781177      36.03237359
Au      44.12420553      21.80957115      31.11334444
Au      44.52101083      27.38658164      31.90285376
56
Properties=species:S:1:pos:R:3 functional=PBE motif=compact pbc="F F F"
Au      13.42598877      22.31963552      12.58253859
Au       8.99997810      17.35125550      14.77453022
Au      12.21538669      23.11116676      14.95287381
Au       8.93952117      20.96070129      10.39226346
Au       8.80481733      19.23543893      12.60162637
Au      14.08034643      18.38298620      14.27962015
Au       9.56867840      23.87596897      14.50316505
Au      12.99566304      21.95354427      17.33948841
Au       7.23898481      16.44474225      17.66366859
Au       8.97828953      18.19029798       9.90290854
Au      11.32924144      18.88904072      13.94305521
Au       8.31224790      20.68114017      17.91990807
Au       4.00391210      16.57481459      14.50765056
Au       4.48792878      20.22762883      12.08449698
Au       6.65587804      21.94984501      11.70127672
Au       6.95243737      23.96716572      13.56270537
Au      10.53999262      21.42397242      13.17159639
Au      10.55882007      15.01614655      14.54127378
Au      10.25261474      22.37918816      16.77313263
Au       5.87790107      20.36323060      16.63752265
Au       3.94305032      19.40066136      14.74735285
Au       6.41932351      14.25043184      11.03522663
Au      11.35472111      19.57842282       9.96315821
Au       6.58558195      19.49870368      10.43776552
Au       5.54401021      21.63376747      14.20632406
Au       9.17278834      18.15504578      18.69068827
Au       4.97423475      17.76741206      16.80557158
Au       5.22653932      14.98669540      16.41175690
Au       7.34353521      16.82857116      12.54807009
Au       9.95492645      16.02300290      17.09892205
Au       6.49458887      16.78838174       9.82957076
Au      13.77896219      20.91261996      10.19872615
Au       4.11192075      18.27948893      10.08739200
Au      11.05699689      14.35149171      11.84519859
Au       9.03190133      23.41811800      11.72789110
Au      11.29712746      16.86602066      10.65955264
Au      13.33861149      18.51626585      11.57466453
Au      11.87686578      17.48682233      18.53200827
Au       5.85228113      14.61464998      13.74390418
Au       9.19388954      20.15871657      15.28566420
Au       7.59786193      22.45821997      15.85187075
Au      15.23821436      20.25730725      12.57917577
Au      14.16537622      21.09581873      14.99920295
Au       8.88651930      15.47073219      10.45998133
Au      11.04413632      20.10867882      18.06960724
Au      12.49336107      16.37128240      13.10415764
Au      11.54502993      24.34460858      12.53988667
Au      13.36086265      19.19332756      16.87243884
Au       8.49534384      14.10674512      12.92819618
Au       7.93152919      14.80031164      15.58653864
Au      12.25334471      16.89455449      15.82220556
Au       6.47504865      18.81444070      18.92814425
Au       6.63948939      18.79779821      14.39001461
Au      11.38544437      22.31217760      10.60890754
Au       2.76970038      18.11834669      12.57873194
Au       4.52633836      16.12695001      11.79414365
56
Properties=species:S:1:pos:R:3 functional=PBE motif=compact pbc="F F F"
Au      42.05349607      46.72715754      39.94206800
Au      45.32520838      45.32424721      35.57694713
Au      40.72700328      48.28699772      36.31085630
Au      40.90048685      45.49432555      35.31853904
Au      41.35263555      45.07467500      31.79858456
Au      40.16151468      49.57389030      41.91549986
Au      45.60397577      49.00519150      38.71825287
Au      42.84338845      45.39569257      37.40496755
Au      41.29856939      49.48424677      33.76350755
Au      44.24482389      50.51363117      36.76063989
Au      42.05229297      52.01593055      37.54514340
Au      45.36948694      47.12532060      33.40183106
Au      40.19493242      46.16371127      37.99343987
Au      45.59213038      48.11805874      36.06688266
Au      46.17908335      44.57854963      40.28414575
Au      42.72167695      47.43694298      32.44423149
Au      43.00817852      48.30930608      37.94802601
Au      40.00787556      41.34279883      38.12849684
Au      40.78549163      43.11284820      40.22066785
Au      39.57541833      42.98089900      35.83847252
Au      44.10933861      49.51828238      34.01951660
Au      40.43553917      48.83824179      39.09891637
Au      38.34368504      50.54607407      39.97101314
Au      46.05177467      46.28680638      38.10677117
Au      40.17320322      51.05446534      35.74646283
Au      39.25502792      45.39614178      40.72352706
Au      39.74109647      47.01125661      42.97541941
Au      44.69386691      49.02647928      41.38543157
Au      42.70864478      51.76268921      34.80223119
Au      41.60666547      41.15134391      35.72870905
Au      43.60680869      50.79042044      39.49169613
Au      43.60435050      43.12004185      35.52775051
Au      39.33905069      52.39983310      38.06374570
Au      38.19774669      49.90002934      37.23786649
Au      41.70393046      45.11755010      42.10512349
Au      37.28738642      46.65128696      33.83470270
Au      38.62849531      48.95069088      34.64351894
Au      46.70673921      47.30529144      40.63056758
Au      37.48746246      46.26230154      38.66636413
Au      41.49424891      43.09398277      33.72802611
Au      43.66371330      44.87495785      33.36240887
Au      43.42142787      44.04643612      40.14832461
Au      36.70061358      47.70906183      36.34093329
Au      40.98956083      51.53337225      40.09563347
Au      42.68905011      50.75084216      42.13532309
Au      39.97573420      47.16363988      32.99425384
Au      42.33056633      47.93981901      42.49835082
Au      42.45444399      42.56516159      38.00522735
Au      39.06022886      44.51761203      33.47578028
Au      38.01845039      45.24389674      36.10430190
Au      38.78494606      43.79888621      38.40004044
Au      36.34423105      48.74711020      38.93767235
Au      43.06078968      47.13712593      35.23515055
Au      44.31617824      46.22598157      41.61157084
Au      45.02609100      43.68985186      37.88306661
Au      38.14148370      47.92262364      40.88560684
56
Properties=species:S:1:pos:R:3 functional=PBE motif=compact pbc="F F F"
Au      41.09023717      29.29377296      32.29999064
Au      43.66010750      20.99087448      36.95734943
Au      41.51716540      28.80645192      35.00598894
Au      37.30675215      25.86235627      36.92343843
Au      38.88298842      28.98212238      34.00708135
Au      34.62734221      25.63341978      32.38496572
Au      40.53255197      22.14731072      36.09825098
Au      41.78987938      26.83882664      31.12723992
Au      39.37254251      27.62686850      36.33529324
Au      44.38549041      23.33939174      32.70032966
Au      41.97112100      27.21016080      37.39207774
Au      37.61511228      23.40347882      29.42946767
Au      44.42722443      25.82334450      31.44069923
Au      39.79129578      25.70287577      38.30650065
Au      37.80147402      22.97607522      35.92632626
Au      37.77401057      23.84819488      38.75929657
Au      44.21957365      25.59997423      36.99201231
Au      40.17762881      23.78621949      40.25014746
Au      35.31477934      23.71627217      36.85904906
Au      44.54979489      23.20519414      38.33563137
Au      39.30919292      21.55947690      38.70212731
Au      42.31552387      18.87037488      32.82700969
Au      35.68600855      23.25718192      31.45450354
Au      35.25847977      25.94588100      35.10812870
Au      42.26296045      24.11429017      30.95147169
Au      39.78779931      24.86531554      35.59347432
Au      39.99562319      22.52051198      30.71360490
Au      42.07891272      26.05075376      34.81068145
Au      44.53015731      23.24911001      35.54450098
Au      36.74612105      27.35839835      33.10090503
Au      37.59479299      21.31135207      31.33910146
Au      41.99356104      23.38581215      34.11370162
Au      43.43565394      27.92238070      33.05668764
Au      36.49016634      21.45774936      38.19265877
Au      41.11223851      19.83393078      37.44503444
Au      38.33412976      20.14686993      36.49854469
Au      44.80627583      25.69103446      34.21561799
Au      39.74435138      25.18742072      30.07097200
Au      35.75843898      21.09339538      35.52891124
Au      39.24682251      22.40483940      33.54306234
Au      39.10995468      27.49178011      31.62181343
Au      42.38375801      24.95648424      38.96375106
Au      37.45832626      24.61878975      33.69785670
Au      39.95255032      20.02954513      32.02350602
Au      34.87766653      23.36527758      34.10594711
Au      42.38068642      21.46451227      31.78340415
Au      35.21001771      20.87225363      32.79340970
Au      41.97223530      22.22633804      38.76384096
Au      42.90318116      18.74328546      35.57266515
Au      43.65730926      21.00279713      34.15113739
Au      37.15579814      25.60756858      31.03222962
Au      44.15172557      28.06323648      35.72915602
Au      37.70321823      20.01185815      33.80626196
Au      40.16020863      25.09002618      32.84216697
Au      36.69408329      28.29638924      35.65781086
Au      40.30978630      19.36877995      34.71853790
58
Properties=species:S:1:pos:R:3 functional=PBE motif=compact pbc="F F F"
Au      39.80365079      35.61603007      41.08149310
Au      37.72397387      36.28672518      33.19472971
Au      33.68229173      38.22139966      41.72917291
Au      35.77779277      38.72015077      43.49264016
Au      32.13569905      34.39615013      39.38729155
Au      35.19856849      36.49642094      39.79838737
Au      32.50728636      35.65481091      41.92376647
Au      37.79669793      39.74467003      41.84991243
Au      32.80738162      40.18501527      35.22460387
Au      40.79776744      37.73227830      39.32758881
Au      34.44893350      33.94126764      40.89850765
Au      37.69664164      39.05436230      33.70869768
Au      32.25096488      37.18212489      39.59711999
Au      33.99870432      33.84731925      34.45156105
Au      37.92451701      37.41613048      39.91015595
Au      37.80576980      36.99321403      42.65578372
Au      34.75453644      41.94170469      38.92454089
Au      35.19103506      36.06493824      42.62955575
Au      39.12436893      41.69822205      37.56819181
Au      36.80958991      43.18740918      37.50055969
Au      35.84842651      39.13578036      38.94889878
Au      31.60868063      38.89358149      37.40306251
Au      33.20713462      36.16804759      33.01795127
Au      39.05145593      33.25743631      39.75045075
Au      36.37577495      32.67034907      39.32148125
Au      40.65085873      37.49983435      36.57065718
Au      37.14221014      34.67319921      41.17246511
Au      37.74465527      33.70092870      37.20367631
Au      34.77225707      41.84701716      36.13412393
Au      33.07900294      39.87204055      39.58906314
Au      33.97728999      37.41222474      37.31655694
Au      35.19661352      40.32999819      33.78587272
Au      32.35236936      41.63446284      37.56191594
Au      37.33493325      41.58665011      39.77894037
Au      32.94838522      38.95091606      32.74199117
Au      31.47805562      36.02736326      37.19384552
Au      38.39474544      39.01555430      37.69673471
Au      31.34828337      34.84915630      34.63471847
Au      35.46254490      37.78146018      32.59820697
Au      41.31577604      40.00652641      37.73317349
Au      38.98255878      35.50864855      35.48426140
Au      36.96341886      36.62156713      37.37362054
Au      39.77027171      39.92062504      35.36351523
Au      31.89577439      37.58961977      34.95885697
Au      35.27855921      32.31630506      36.41667060
Au      40.18921943      38.28187828      41.98238735
Au      33.75242311      32.17951434      38.82147734
Au      36.81703547      33.95464607      34.62325614
Au      35.99197090      38.93347874      36.06067919
Au      39.79216542      40.30523784      40.02934222
Au      37.35851351      41.32268507      35.38582318
Au      35.21042182      40.51389846      41.33211992
Au      40.08038930      37.54673726      33.88578754
Au      35.34066917      36.35012048      35.09429480
Au      34.90246529      34.74431703      37.58879539
Au      35.52921702      34.86545335      32.31823173
Au      32.48089757      33.45138948      36.74392357
Au      39.62291088      35.48030406      38.23378259
58
Properties=species:S:1:pos:R:3 functional=PBE motif=compact pbc="F F F"
Au      40.14270978      37.80042705      34.41762514
Au      37.80466756      37.77285974      39.70452259
Au      32.25998474      35.91876800      36.87813263
Au      36.85831271      40.66824316      35.25322650
Au      36.42541970      33.89077576      36.85304783
Au      33.23796111      37.31149494      39.04890504
Au      37.49948130      34.08843334      34.06872626
Au      39.47934778      31.68880190      36.97403696
Au      38.90204796      38.12099889      37.16844371
Au      40.88447178      33.91264474      36.23931765
Au      36.88326765      33.72538361      39.58217661
Au      41.21767397      36.06218041      37.95971875
Au      36.17339018      38.73882181      37.58801406
Au      38.56570556      31.41961483      39.57108498
Au      37.98495869      41.66028113      39.44398716
Au      37.24075988      31.61917080      35.30732626
Au      34.66723332      35.92120006      41.11209027
Au      35.23449885      35.71939669      33.86114320
Au      35.01985255      31.33735582      36.91539620
Au      38.29156865      39.46839990      33.16811550
Au      35.71494743      36.07564080      38.51206693
Au      40.07828898      35.09178339      33.84518123
Au      33.32299274      37.45434734      34.83218245
Au      40.14612608      35.82264557      40.53940879
Au      35.38919281      41.44193762      40.39920207
Au      39.71433909      32.35194697      34.24275838
Au      42.18764930      36.20789405      35.37584428
Au      40.18947062      40.68226518      38.10236587
Au      39.55683302      38.14292558      42.04461999
Au      33.73350475      40.02255341      38.63350682
Au      36.87219633      37.23298340      42.32138772
Au      35.76306852      30.96939451      39.54466414
Au      36.63265714      34.47112868      42.41267474
Au      31.95739605      38.68379551      36.94481265
Au      33.21303676      34.54794727      39.11717765
Au      35.13078208      38.63243756      40.61728828
Au      38.45805136      35.46364090      38.11871766
Au      35.84090277      41.55529192      37.63950838
Au      36.95594657      31.69548561      41.92641621
Au      39.11996470      33.40642302      41.45438085
Au      33.16656500      31.75368789      38.97778863
Au      40.33190567      33.50848659      38.91403879
Au      40.75280556      38.33950374      39.48145435
Au      37.43610459      39.91541602      41.53538424
Au      40.12590140      40.64594559      40.91124865
Au      37.40209938      29.90488795      37.51978881
Au      34.23736525      39.89307449      35.87028801
Au      41.60814215      38.63337374      36.73215228
Au      35.77616612      38.46372077      34.02400708
Au      39.62566868      40.32649455      35.44791198
Au      36.92200740      36.54625972      35.95536406
Au      39.09185173      35.62778890      43.10694225
Au      38.38820767      42.43926962      36.79290694
Au      32.99480858      33.25336848      36.66688011
Au      37.85650834      36.70518210      33.30083520
Au      34.59940052      33.07487647      41.05805236
Au      34.90495749      33.05343716      34.63572802
Au      32.68018121      34.75167827      34.35223449
58
Properties=species:S:1:pos:R:3 functional=PBE motif=compact pbc="F F F"
Au      39.67637102      35.59826018      41.20850687
Au      37.99832808      36.48454570      33.24669219
Au      33.46625312      38.03264633      41.60952427
Au      35.45096604      38.52183436      43.49882165
Au      32.15246577      34.25469055      39.06793920
Au      35.12113158      36.40006385      39.70791060
Au      32.34896076      35.43423778      41.65989805
Au      37.52621175      39.64665912      41.99919008
Au      32.88481940      40.19183516      35.13475051
Au      40.70338504      37.79531879      39.57938847
Au      34.38437153      33.79416177      40.69458025
Au      37.87304511      39.23168874      33.84733661
Au      32.17424749      37.03288257      39.37264888
Au      34.27861943      33.91367770      34.22482351
Au      37.81211841      37.38627384      39.99666836
Au      37.56487513      36.87230311      42.71883540
Au      34.58726593      41.86889190      38.98754723
Au      34.97941021      35.88384471      42.52223130
Au      39.02811049      41.77752890      37.86062666
Au      36.68130041      43.21172565      37.71841342
Au      35.74469674      39.08380691      38.98261488
Au      31.60650189      38.79977796      37.20300291
Au      33.50352257      36.26123666      32.82416398
Au      39.05590266      33.26896303      39.76282054
Au      36.42222083      32.63708150      39.17055033
Au      40.70840630      37.65288778      36.81277395
Au      37.04000422      34.58678061      41.13000172
Au      37.87757585      33.76372982      37.16297278
Au      34.75394722      41.87132655      36.20039669
Au      32.93102369      39.74104447      39.49663893
Au      34.01267409      37.37709475      37.19498724
Au      35.34090618      40.44406225      33.83066350
Au      32.26892553      41.55162615      37.48933840
Au      37.12647879      41.54302871      39.96460480
Au      33.18716348      39.04508996      32.62512033
Au      31.56095486      35.93783866      36.89594052
Au      38.35742775      39.07710821      37.86823232
Au      31.59894072      34.84307552      34.29751314
Au      35.73466954      37.94355804      32.57637037
Au      41.24913733      40.13303056      38.08939423
Au      39.15521252      35.65881366      35.57261767
Au      37.01070273      36.66085649      37.38635947
Au      39.83251018      40.09062036      35.63904320
Au      32.05800595      37.58451372      34.73872356
Au      35.49219537      32.34514579      36.20501540
Au      39.94630243      38.24066849      42.21528640
Au      33.84342855      32.09179599      38.52082271
Au      37.07876297      34.08265124      34.54823118
Au      36.04932907      38.99150439      36.09969836
Au      39.60171404      40.31955110      40.31034994
Au      37.38863310      41.43337804      35.57681024
Au      34.95291954      40.37256781      41.36925776
Au      40.28152027      37.77727509      34.10321624
Au      35.52020204      36.42741876      35.01424259
Au      34.99352415      34.72623337      37.42346391
Au      35.89158604      35.03928461      32.20792450
Au      32.65294140      33.40272152      36.41886777
Au      39.64756314      35.55414419      38.35108947
58
Properties=species:S:1:pos:R:3 functional=PBE motif=compact pbc="F F F"
Au      40.02891311      32.82339557      37.31084976
Au      35.94020978      36.64683942      37.92955974
Au      39.98487719      40.24473402      38.06189290
Au      36.17779624      31.35465913      37.40577056
Au      35.28837334      41.40176467      38.83462440
Au      39.24915422      39.31701573      35.41195970
Au      33.71440719      36.23847385      34.04744040
Au      38.66806897      35.82238071      39.62801016
Au      36.03601118      35.53680502      40.61715891
Au      37.00833068      31.66779329      40.10785727
Au      38.40603761      37.95181449      37.73701894
Au      35.70135424      32.15932106      34.76086983
Au      39.71734019      33.82936821      34.72110953
Au      41.22041831      36.87068298      40.64198879
Au      36.66878373      39.69028342      34.42992039
Au      35.59100420      34.80101487      35.87405167
Au      37.91146152      39.83455752      42.46811060
Au      35.34262573      39.94237283      41.27920701
Au      37.46416991      35.07248007      43.11906162
Au      37.83509511      32.71500955      33.05440670
Au      37.08076010      38.06741302      40.19037588
Au      39.63408720      32.41102119      40.07623831
Au      34.02032237      37.41525475      41.28778483
Au      38.28282113      31.52195804      35.55234829
Au      37.39829560      40.63860626      37.02816872
Au      32.62532043      35.11222420      36.36090142
Au      38.72948157      30.54849629      38.16822887
Au      33.28869017      33.47662692      34.15486809
Au      41.18955726      37.93945468      36.90802344
Au      38.55624380      38.25937491      32.90154898
Au      42.97477121      36.44380061      38.43239184
Au      38.28776082      32.47087166      42.53925356
Au      39.06289531      37.24612587      42.34785785
Au      34.29720019      38.84150851      38.88296891
Au      40.01346923      39.38700776      40.74676482
Au      38.52135789      35.23515033      36.83593235
Au      37.11588396      37.03390631      35.27262110
Au      41.40194638      35.13478409      36.56622277
Au      37.79303202      40.75810010      39.80709604
Au      33.82462446      32.64576449      36.78572300
Au      34.64709853      35.44538878      43.30942266
Au      42.27116469      39.04431292      39.24233081
Au      38.19557517      35.48900404      32.91250466
Au      36.65368230      33.93898323      38.38548668
Au      40.02788507      36.67080684      34.68877716
Au      39.91005526      34.61266840      41.78435703
Au      33.99477921      39.00311176      34.01417442
Au      34.47015071      32.54067832      39.46621675
Au      34.74460542      40.24537367      36.38031771
Au      35.64578794      34.47443219      33.01927903
Au      35.61726302      33.15804406      41.98912632
Au      41.25252762      34.45810904      39.27904868
Au      35.92331186      37.32285063      32.77235716
Au      32.03996611      33.75034371      38.72919994
Au      33.61976159      37.70506425      36.43116395
Au      36.29752625      37.64879301      42.96967493
Au      33.18933056      36.29912546      38.81779420
Au      33.32050561      34.58098093      41.03741921
60
Properties=species:S:1:pos:R:3 functional=PBE motif=compact pbc="F F F"
Au      41.02714654      26.56223157      34.04226923
Au      42.90313903      25.37712841      39.16398009
Au      43.77983090      29.50686853      41.53645445
Au      39.24807132      26.07531578      36.18407673
Au      41.13239823      29.95535825      31.74347338
Au      36.57861558      29.28501401      39.85067921
Au      37.27221646      33.27621411      36.02746829
Au      46.81656891      27.91637397      38.16853109
Au      46.87941313      30.35414536      36.83669817
Au      42.04162375      35.72011878      36.34519874
Au      39.12903112      28.30666330      40.61943173
Au      36.01266330      29.13482504      37.11518124
Au      46.31322376      27.86802563      35.39395336
Au      43.72658647      26.94054269      34.62209995
Au      42.93304663      33.93940168      38.24915791
Au      41.67851602      28.71692003      35.92193812
Au      45.96948153      30.37230584      34.16514198
Au      41.21289432      30.31012810      40.80618286
Au      45.47885669      30.06896982      39.32584374
Au      39.35230690      31.50064033      37.03551232
Au      42.28031707      31.14716058      37.49594133
Au      44.23349652      29.33427245      36.69415138
Au      38.67786033      31.08849983      39.93763380
Au      37.25341479      31.77181121      33.65752008
Au      37.83639031      27.37622388      38.25410513
Au      44.54409030      27.51519774      39.78746337
Au      36.54064076      26.72971562      35.81804927
Au      46.65551909      32.73287976      35.46640676
Au      36.61814468      31.59461812      38.15861972
Au      43.87792805      30.28243673      32.27862327
Au      42.87320848      31.01311532      34.78243253
Au      41.98595050      25.90142031      36.55878648
Au      42.17431703      32.45611778      32.27357170
Au      44.39832382      34.27134333      35.86873092
Au      40.33049559      26.32912371      38.77141832
Au      39.99964087      30.94054716      34.35383868
Au      40.63711160      34.71981173      31.81082707
Au      42.67831575      34.75074178      33.74949563
Au      40.83983020      32.79173614      39.65553282
Au      39.26416922      35.15632434      36.42084509
Au      45.44164272      28.03562171      32.75374335
Au      41.89126510      27.65304117      40.59003434
Au      40.36972493      29.18837479      38.30576606
Au      38.41815467      33.67383804      38.61671866
Au      35.29308987      31.37960112      35.64246480
Au      38.44645147      29.59502081      32.35449671
Au      44.59632849      26.50894871      37.20994466
Au      45.13372229      32.33791193      37.76959897
Au      42.76042337      27.71248002      32.10462733
Au      41.19138460      33.13452724      35.62194655
Au      39.40835180      32.20361950      31.85390930
Au      36.50864634      29.18868753      34.35868071
Au      43.45172703      31.80848842      39.98502723
Au      38.86749142      34.04711661      33.87769045
Au      38.85725444      28.91461672      35.94577749
Au      40.42071042      36.34862500      34.16543954
Au      40.05723872      27.40146178      31.58893976
Au      44.67905788      32.76780937      33.48491436
Au      38.29677197      27.13804358      33.69562123
Au      40.62727828      35.44808382      38.82959410
60
Properties=species:S:1:pos:R:3 functional=PBE motif=compact pbc="F F F"
Au      28.70308695      57.81396334      44.32702007
Au      29.19066360      54.04575294      37.95574515
Au      29.98967349      57.96201808      41.85569028
Au      32.18302060      52.25094421      43.05024388
Au      31.84667751      49.48796119      39.17744012
Au      36.96525093      53.29635545      41.12057173
Au      30.35665879      56.19672430      45.94803368
Au      37.04155690      50.53468479      40.64069191
Au      27.61195048      51.85085057      38.49070751
Au      33.11799460      55.85705089      38.34617680
Au      36.07536476      52.86889449      45.79909817
Au      32.21668710      55.06745256      43.86650697
Au      29.29067382      53.85171370      47.08502081
Au      31.71254864      52.16158070      40.21473962
Au      31.49997692      57.96931064      44.20295377
Au      35.43715360      54.91627998      39.46174920
Au      34.75368753      54.77712201      47.47930353
Au      33.20052157      54.45523710      41.15912289
Au      31.81018721      50.76483448      45.54515236
Au      30.44331569      54.23389894      41.73663059
Au      26.95923021      52.79274087      45.83320502
Au      33.65056251      52.27581593      46.95527251
Au      29.63291419      51.49111304      42.16313835
Au      35.18048057      49.34279225      42.30287986
Au      33.16963273      56.59869538      46.01560645
Au      27.85966530      55.30176496      45.09393242
Au      33.20558034      51.55835319      37.84982923
Au      31.98144578      54.45696666      47.33331914
Au      34.33047063      51.82873435      41.20797527
Au      31.10437531      51.88544998      48.00453178
Au      29.11157382      49.90704358      39.73982120
Au      34.61863591      49.69422777      39.40006682
Au      33.28055476      47.80897544      40.95898042
Au      31.53968698      57.81802380      39.56041754
Au      29.90842829      49.40716352      44.04624114
Au      34.03998987      57.09878369      40.63572364
Au      27.39037866      50.71239631      44.00303275
Au      30.36318844      51.50011929      37.84781768
Au      35.79662910      52.19630909      38.77443996
Au      30.02673800      53.38175686      44.43884405
Au      28.23016048      55.89001027      42.36513629
Au      30.60748963      56.36134435      37.36391724
Au      34.65208925      53.50047046      43.47003840
Au      30.64992613      48.40098387      41.45558473
Au      35.60706303      55.67209441      44.99482800
Au      29.37802806      56.10931857      39.85214846
Au      37.57743627      54.09455067      43.76267901
Au      35.91059922      55.68503929      42.13500786
Au      31.77038208      53.79638787      37.07066319
Au      36.77014906      51.44170576      43.31169029
Au      34.05417739      57.34757213      43.41877832
Au      27.01285188      51.26036525      41.18370601
Au      29.14731495      51.12675324      46.15764717
Au      32.57718173      49.37893863      43.20901430
Au      32.51764365      59.08841226      41.84528563
Au      27.32454614      53.34718538      43.10919999
Au      34.43099317      50.85332065      44.67301370
Au      28.00608666      48.77697224      42.10219126
Au      27.93860603      53.80528405      40.44663919
Au      34.54211462      53.87640119      36.98282113
60
Properties=species:S:1:pos:R:3 functional=PBE motif=compact pbc="F F F"
Au       7.17238659      11.15687426      16.22376030
Au      14.39112723      13.96769096      17.50305172
Au       8.47420568      16.09194173      16.09805781
Au      11.01019197      14.61387874      16.30009806
Au       8.78418563      10.61242513      14.00732431
Au       8.44654438      11.38663643      18.75346505
Au      12.37809251      12.12888720      16.93301900
Au      13.41743858      17.86423838      13.99348313
Au      14.45294605      18.56174065      16.52378042
Au       6.31031330      19.58371115      17.77288445
Au      12.83043644      16.34209408      17.41068959
Au       9.24434029      17.41230199      11.63375391
Au      14.94122166      16.01286700      15.45329554
Au      13.31400176      20.62110497      18.01055899
Au       8.92327613      14.13240654      18.11560872
Au      11.97720654      13.87684570      12.45162332
Au       9.94605982      10.72058582      16.51710405
Au       6.15120562      15.02467244      14.63218066
Au      13.91882122      15.36515007      19.92266614
Au      12.08436169      14.31525243      21.73028291
Au       8.34538469      19.83065405      12.57670032
Au      10.65459234      21.08315081      17.39496922
Au       4.91835659      14.59740080      19.88981916
Au       8.92821399      18.76311709      16.81833498
Au       7.39635714      17.39936728      13.71407627
Au       6.77569785      12.54625982      13.52931445
Au       6.98410788      16.24251579      20.72201648
Au       7.96545664      21.68188842      16.86939724
Au      11.00436646      19.03634710      13.13284183
Au      11.22695424      10.60020166      18.94530583
Au       9.54808224      15.27903703      21.01518172
Au      12.85888658      12.79818766      19.54878463
Au       5.00927408      15.01846631      17.14493756
Au       6.49674412      18.97965773      20.48745183
Au      10.19774404      12.69988409      20.43609697
Au       8.65826108      20.32450102      19.23810322
Au       9.93083366      15.49768189      13.72433413
Au       8.73007764      13.34936996      15.37458222
Au      14.26675423      15.42615820      12.84610866
Au       5.94742428      17.40453696      16.10438412
Au       5.24416883      17.19233108      18.77985733
Au       7.47743401      13.50731564      20.41453898
Au      11.75569591      16.90970089      20.70463181
Au       9.36019784      12.79706870      12.40621231
Au       4.91299855      12.70278350      15.61099131
Au      13.82652554      18.19437188      19.30099445
Au       7.59033616      14.99690532      12.24060581
Au       6.99907358      19.81968088      15.03033757
Au      11.06586431      17.47910264      15.54492082
Au      12.33422360      20.03219754      15.42690301
Au      11.20413839      12.04137952      14.39968759
Au      13.33603623      13.76759809      14.89201994
Au      10.00577599      14.92065605      10.73946499
Au      11.28298344      19.33102908      19.45929370
Au       6.03533557      12.66808378      18.19573883
Au       9.69675365      20.79491247      14.80344790
Au       9.11942648      17.97896764      20.59735816
Au      11.92051567      16.66679583      11.98376586
Au      15.69550280      16.47109823      18.08158610
Au      10.20792688      16.70506009      18.30830451
60
Properties=species:S:1:pos:R:3 functional=PBE motif=compact pbc="F F F"
Au      31.29842326      57.27638303      40.37842029
Au      26.81076771      51.67037734      41.02567970
Au      32.24806383      54.09154154      36.80670805
Au      33.62903452      50.67341246      43.38592528
Au      29.16461286      54.14496774      46.67984676
Au      34.84581865      48.07052431      44.02577609
Au      35.74834675      55.72648930      42.06597111
Au      29.78422739      50.09665556      45.32891573
Au      26.64239864      54.47919383      41.83262936
Au      35.25575108      49.25017857      41.45073990
Au      36.12887595      53.11204759      43.04821319
Au      32.81019221      51.81935387      40.91627183
Au      34.41747221      57.73789177      43.64824363
Au      32.33173518      56.06674889      42.78897499
Au      33.12004960      56.23923673      38.39669130
Au      32.80615222      48.08248642      42.16628660
Au      28.69768582      52.95746724      42.90003309
Au      33.52647612      54.57708560      40.62217548
Au      33.88478179      54.52534376      47.14557628
Au      31.04921760      51.58859823      43.23576746
Au      29.85445845      57.85209008      42.79271010
Au      34.98717264      52.53631987      45.48153846
Au      30.75352272      54.26746186      44.36286567
Au      31.89886423      50.47843989      47.03198987
Au      35.79635707      56.02663129      39.25203520
Au      34.05970641      57.56615802      40.78577130
Au      25.88495606      52.39213782      43.55834841
Au      33.91843591      57.16328545      46.35412248
Au      32.29737159      59.05482284      42.34038389
Au      34.99214003      55.20183616      44.66597511
Au      27.20502986      54.64727039      44.72569895
Au      27.74493921      52.02377157      45.56413714
Au      29.38793588      51.49971023      47.71487718
Au      33.07216285      49.30760327      39.67879719
Au      31.56791006      53.18208314      47.66183058
Au      35.18254997      51.18767966      39.44785941
Au      31.70229808      57.89681430      44.87211800
Au      28.61340616      49.55038535      40.73002746
Au      30.19728858      48.87859273      42.86496369
Au      28.91616811      55.91605141      41.02562674
Au      30.65829050      55.02763450      38.91516439
Au      27.94545750      51.07408288      38.53317985
Au      33.28089008      53.43436134      43.24858765
Au      30.91767149      53.91313545      41.51380037
Au      36.38391459      53.54565716      40.30967195
Au      30.55903380      50.05255683      38.78616590
Au      36.33893902      50.45112389      43.92060794
Au      37.27892785      51.16850877      41.37679926
Au      27.82846853      50.28329519      43.31405590
Au      32.17264457      48.73086360      44.86370386
Au      34.62335384      53.67411344      38.15913453
Au      27.28471364      56.90385218      43.08869122
Au      31.44840564      55.79766454      46.67316448
Au      34.04609518      51.89171434      48.02517674
Au      32.77636481      51.60193321      38.06770711
Au      28.53558340      53.46963815      39.83069214
Au      34.47451651      49.89312102      46.10747425
Au      29.20683396      56.53827762      45.15930409
Au      30.17078651      52.53830128      37.73318637
Au      30.75359889      47.79294730      40.34880516
61
Properties=species:S:1:pos:R:3 functional=PBE motif=compact pbc="F F F"
Au      18.99270662      23.61631076      24.56315442
Au      19.41797543      22.57998312      21.93355741
Au      19.06599143      26.35917291      25.08907538
Au      19.95804565      29.06278599      25.53677944
Au      22.53050443      28.99718394      24.43888195
Au      20.40426463      27.08396967      27.41946114
Au      19.37920614      21.67684865      26.58472542
Au      21.43888927      25.18716545      29.08712749
Au      22.23682000      22.50926463      26.42588103
Au      19.49298537      24.43986937      27.19923930
Au      20.34534672      27.81790082      23.10123121
Au      23.18845258      26.05222916      19.87035184
Au      19.27740207      25.32153793      22.41734269
Au      20.58923503      26.90831094      20.48537679
Au      21.10930662      24.12106102      20.29539694
Au      23.31716549      20.70157742      24.14137124
Au      24.10119167      24.65258709      26.71028259
Au      23.65956940      23.56011490      24.15036160
Au      20.60793484      21.39398181      24.12012800
Au      24.41480808      19.67910664      26.48012305
Au      25.79860934      25.27623819      19.19013841
Au      22.22239257      22.24107207      22.01973099
Au      25.05120836      21.84536392      22.26872304
Au      23.92845557      23.35196598      20.11488765
Au      22.23537195      29.19876751      27.16157971
Au      21.54066538      25.07631633      25.36958686
Au      24.56405406      28.67182281      28.63619575
Au      24.77319670      29.57691794      25.96334044
Au      22.03801609      27.86197779      29.57112889
Au      25.65063678      26.94076135      26.48330198
Au      24.10255693      26.00031710      29.22435320
Au      23.89922219      26.46803046      24.40107192
Au      20.76480579      22.51541988      28.87776232
Au      23.47422433      23.24729999      29.12377278
Au      25.40595476      27.53041010      20.83264536
Au      22.11277066      25.38357569      22.57422581
Au      22.83097586      28.08383151      21.79598891
Au      27.65376854      28.53793518      22.18504523
Au      25.59120651      22.33614199      25.80998923
Au      25.02505346      24.96761059      22.13109701
Au      25.08137051      28.81283169      23.27551146
Au      26.34631104      24.85658228      24.67767380
Au      21.57614430      19.79346426      26.19888406
Au      27.18631429      19.93958393      26.75932629
Au      27.64518964      25.88075620      21.32956952
Au      26.90868108      23.25400930      20.71080568
Au      28.56906779      26.47010587      23.89028974
Au      27.80861818      21.14021826      22.21204228
Au      28.31582827      21.76281735      24.88557246
Au      28.43642047      23.78870638      23.02185650
Au      26.09713485      20.07812030      24.17337495
Au      27.10615149      29.28678348      27.63434876
Au      26.13115390      24.15429307      28.81013597
Au      25.49777530      21.42191742      28.50545959
Au      27.36052600      28.77592502      24.91839122
Au      28.55434534      26.97984521      26.67852959
Au      26.82386611      26.84947881      29.00487499
Au      28.83409217      24.92941423      28.53992332
Au      27.96984785      22.49104164      27.55416040
Au      22.79442168      20.59304263      28.58295536
Au      28.94124266      24.38128006      25.74480047
61
Properties=species:S:1:pos:R:3 functional=PBE motif=compact pbc="F F F"
Au      18.79475137      23.91781731      24.00991551
Au      19.98082270      24.13328582      21.43184441
Au      18.89458614      26.36487638      25.43715914
Au      20.44508236      28.41532161      26.65805302
Au      22.79220332      29.00490545      25.29948347
Au      19.23138103      26.32877455      28.21122088
Au      19.03639417      21.50385112      25.39752653
Au      21.17689999      24.33181570      28.73925500
Au      21.59587800      23.19862896      25.47859084
Au      19.09572767      23.90352205      26.82864264
Au      20.57575011      28.04762290      23.85377007
Au      23.54699362      26.87682947      20.20510494
Au      18.63852279      26.35658390      22.65410717
Au      21.00558505      26.86593726      21.27575713
Au      21.71220245      24.91997310      19.37131655
Au      23.26987589      20.97571796      23.13745974
Au      24.05879354      24.43603570      26.47461661
Au      23.78457818      23.66186919      23.76012116
Au      20.62702770      21.92895254      23.08660509
Au      24.26065456      19.75202880      25.44614953
Au      26.21751123      26.37544642      19.38616845
Au      22.49118309      22.96444497      21.25063299
Au      25.19470025      22.29613484      21.53949909
Au      24.40910900      24.22353150      19.66203509
Au      22.53112373      29.70049333      28.02185660
Au      21.63168536      25.86863223      26.35157813
Au      24.45975111      27.89297829      28.97208911
Au      25.05390906      29.63617700      26.80743981
Au      21.81221913      27.12503994      28.89613181
Au      25.65230036      26.84752857      26.50843504
Au      23.82121992      25.17940346      29.16882127
Au      23.79959721      26.41070054      24.45605802
Au      20.70326068      21.73199227      27.72316003
Au      23.27133479      22.47213449      28.47007567
Au      25.66694062      28.19628258      21.46166741
Au      21.35133880      25.28857187      23.61662930
Au      23.04713145      28.32081156      22.54498120
Au      27.90412513      28.94677696      22.97260159
Au      25.64468363      22.33256644      25.52741135
Au      25.21561432      25.43447300      22.13327845
Au      25.32481895      28.92789415      24.10906898
Au      26.42158437      24.89108968      24.62589823
Au      21.57534863      20.36097968      25.29312584
Au      27.05908657      19.63209613      25.90313878
Au      27.91320448      26.47455286      21.69025472
Au      27.18144376      24.02224717      20.55249143
Au      28.70122878      26.58243856      24.34340163
Au      27.92867643      21.63298996      21.71288255
Au      28.31163316      21.76893642      24.46788205
Au      28.61061565      24.08794183      22.98307900
Au      26.04284114      20.43347539      23.40272139
Au      27.13568535      28.69198286      28.46612739
Au      25.91612742      23.38827678      28.53252009
Au      25.36150655      20.71904300      27.88153238
Au      27.62887111      28.80204750      25.71435688
Au      28.49281566      26.54992335      27.13790222
Au      26.53076877      26.02147862      29.12143254
Au      28.61100430      24.20758970      28.63967475
Au      27.93907760      21.92728571      27.23910071
Au      22.72209399      19.78727982      27.79664361
Au      28.91046011      24.15577337      25.80910239
61
Properties=species:S:1:pos:R:3 functional=PBE motif=compact pbc="F F F"
Au      27.86037278      22.17931928      23.38366051
Au      27.15736273      25.49788465      19.04126256
Au      24.81933512      25.04335882      17.68471213
Au      24.48609372      20.65291666      19.55740800
Au      23.34643986      23.16288565      28.92632520
Au      26.12318974      22.88373312      18.98985518
Au      22.92357937      25.91959932      19.60859939
Au      26.87620886      20.95012953      21.03452676
Au      24.00902356      23.10779638      24.29364325
Au      23.15576079      28.51395485      20.70048446
Au      24.36381237      20.03336918      22.34260264
Au      22.16451815      20.98999406      23.85811788
Au      22.28700174      21.45093081      21.12262536
Au      19.93848790      22.09083290      22.43796002
Au      21.20307668      24.04162735      20.85243506
Au      21.09219812      26.75510872      21.54337026
Au      22.08945055      25.18717363      24.76245225
Au      26.26982020      24.68268149      23.10963289
Au      23.31610631      23.21956151      19.20871686
Au      28.36252687      28.81049716      22.00526930
Au      22.69709437      21.88979553      26.48369250
Au      24.74639459      25.89487563      25.16422530
Au      19.75828658      24.80882420      23.10980451
Au      20.46082480      22.85559130      25.06114851
Au      27.37011098      20.89332328      25.81828783
Au      26.43572578      23.61723787      25.78399039
Au      26.85887235      19.53708162      23.46758565
Au      25.25632715      21.65031547      27.52009716
Au      25.14499744      27.43065941      19.13042600
Au      25.98561192      27.48784177      23.12763914
Au      28.84130963      26.26380042      21.03240661
Au      23.99458448      28.29709384      26.70866519
Au      30.21617804      25.96706257      25.57995965
Au      30.49367082      27.21204447      23.06086793
Au      21.33146999      24.20839859      27.35625796
Au      23.16423268      27.53646987      23.46597704
Au      24.89171131      22.78223825      21.61404302
Au      23.65827419      25.72970880      27.80163912
Au      23.49433645      25.06237051      22.27924534
Au      27.50448253      26.26479129      25.15767886
Au      24.67856784      20.43869425      25.06603613
Au      27.86814190      23.65803614      21.01726390
Au      25.80338509      29.36064088      21.02366182
Au      23.86259249      30.19198308      22.88324086
Au      19.33504255      25.40451765      25.84196329
Au      21.15993582      29.48343512      22.43168619
Au      25.89724697      24.21732318      28.55041341
Au      26.54315247      30.18827062      23.66770524
Au      22.03354087      29.48809323      25.14089143
Au      20.26666123      27.43801592      24.13943759
Au      24.47919730      30.79831459      25.56061066
Au      29.22361440      23.22725481      25.64467077
Au      28.84365914      27.82586735      27.30131942
Au      28.82472689      28.74415481      24.68365877
Au      27.98105654      22.37620444      28.08430884
Au      26.19887581      26.87010029      27.70944793
Au      29.23768749      24.69222734      23.26844340
Au      28.44747525      25.08863455      27.66901736
Au      26.63215250      29.25331634      26.31432477
Au      27.80001271      28.22760885      19.33199963
Au      21.43953330      27.16088745      26.71151438
61
Properties=species:S:1:pos:R:3 functional=PBE motif=compact pbc="F F F"
Au      22.28098722      22.99007332      19.06044445
Au      23.81574249      28.08576420      18.72465129
Au      22.50169142      30.15457797      20.05753482
Au      20.11266436      26.82660285      22.69796494
Au      22.47175944      22.76881180      26.75644941
Au      21.46512694      27.61241744      20.38006181
Au      23.60208524      30.13295102      22.62815353
Au      21.00047072      24.90430982      20.81498431
Au      24.17697031      24.65702555      25.43883406
Au      26.26758723      29.59983064      23.06321805
Au      19.67459689      25.92652396      25.36021855
Au      20.13120593      27.65852895      27.55124052
Au      20.39176911      28.57582982      24.88958958
Au      22.28922386      29.37474554      26.88628511
Au      21.79745620      30.95018024      24.60276042
Au      24.42576142      30.05775430      25.26277446
Au      26.72775701      25.81491568      25.35574120
Au      23.94008618      24.76789161      20.57988894
Au      20.92028962      29.53115717      22.31622426
Au      28.06756434      26.61405967      21.64348576
Au      21.11741460      25.00885370      27.69370735
Au      26.30397672      23.17513984      24.36713012
Au      24.86496279      28.42589729      27.49888730
Au      22.67809738      27.13970369      28.62909960
Au      20.30587273      24.10082149      23.40577353
Au      22.70982895      25.75053342      23.07119414
Au      21.46620118      22.26577768      21.62224920
Au      21.42395017      21.76250591      24.39550182
Au      25.32158606      29.87033330      20.39218797
Au      23.78904995      23.06525495      23.03662850
Au      25.06628750      25.70836631      17.96644589
Au      28.02837209      22.37610118      27.43760505
Au      26.78470996      22.05215814      20.69749574
Au      26.84314540      24.75908527      19.95305061
Au      23.84466164      24.59516922      28.33853077
Au      25.68479341      25.31212277      22.70951157
Au      24.28738128      27.47867312      21.47281006
Au      25.26652901      22.45103998      27.15183994
Au      24.63217102      27.45716478      24.29567002
Au      22.40359968      26.72898501      25.75633030
Au      19.74942663      23.21825940      26.06919021
Au      22.29764813      25.74021791      18.46067350
Au      28.04254327      29.32337011      20.95697830
Au      29.39963837      27.61522656      26.06873819
Au      25.22601806      26.64184480      29.64040612
Au      26.90284062      28.75627551      25.61166594
Au      24.01383147      21.01854451      25.18051714
Au      28.84243709      28.54537621      23.51215120
Au      28.94262426      24.97203583      26.87250489
Au      27.31579038      27.12152551      27.87096549
Au      29.24406706      25.73766866      24.04496987
Au      24.01957358      21.39806013      20.61489072
Au      28.30706638      21.17504151      22.89546488
Au      28.25628357      23.87867128      22.21488069
Au      22.86998539      20.06494965      22.75776221
Au      26.91036785      20.74714536      25.43492239
Au      25.10987387      22.99865018      18.64987335
Au      25.58563948      20.71350371      22.85329117
Au      29.01699865      23.04067953      24.86587358
Au      26.53225111      27.50550854      19.47041517
Au      26.62089455      24.50001474      28.49677150
62
Properties=species:S:1:pos:R:3 functional=PBE motif=compact pbc="F F F"
Au      49.19546395      26.18647403      33.71811148
Au      47.50441728      29.36674634      41.61567166
Au      41.64946513      32.55569736      35.28638779
Au      44.59515788      29.48940278      37.24746388
Au      42.80096299      30.08412631      39.33932886
Au      41.27199593      27.81479910      35.27045636
Au      47.80610327      30.64680103      32.59291421
Au      50.04789826      31.00031391      37.75496048
Au      45.66701953      27.26813546      42.09305477
Au      42.68382794      32.48796550      37.93759091
Au      47.17114653      32.06103982      35.49732952
Au      46.72233806      33.77560611      40.01310624
Au      47.45807473      29.93146003      37.44064444
Au      50.99401624      30.16362463      35.27326975
Au      45.15147565      29.73010770      32.25203696
Au      49.81463841      25.85899015      36.45715904
Au      48.24715445      31.43554423      39.89305019
Au      49.34672312      28.91612120      39.56124738
Au      43.50199720      27.52931538      40.33693596
Au      42.64926968      28.69271480      32.89823109
Au      45.24315081      35.38393111      35.94205662
Au      44.13416226      27.67261074      35.18610887
Au      44.76009387      26.93198221      32.42732705
Au      42.65214389      25.46568277      36.22361990
Au      47.38940552      24.87523509      35.44831736
Au      44.67171836      29.83341645      41.38660313
Au      42.57445308      34.87326705      36.47041339
Au      44.38718966      31.64554932      35.45429795
Au      41.73632739      30.15672557      36.71920808
Au      48.31880306      33.33356406      33.17018179
Au      46.88469263      25.14835162      32.65951612
Au      47.33084914      27.91979021      32.52149802
Au      42.94432441      25.18714157      38.93938929
Au      47.79899215      25.21292218      38.24535111
Au      42.25346433      27.69940423      37.88614134
Au      50.44191802      31.59820653      32.96630237
Au      44.21907622      32.34860594      40.28820868
Au      45.18103514      24.72543892      37.23891009
Au      49.91791490      32.71846826      35.50308364
Au      45.65090847      32.41715209      32.78751795
Au      48.56409399      33.35360073      37.88349307
Au      44.46292283      34.57527704      38.50964828
Au      45.70740173      32.08321470      37.90216971
Au      40.70407442      30.26770327      34.08987862
Au      46.10857679      28.37458513      39.31625240
Au      50.27150705      26.29344500      39.15382066
Au      48.70268875      28.37783951      35.47810834
Au      51.48129728      27.40585076      34.79641879
Au      47.02082433      35.68741713      38.04206872
Au      49.92980922      28.86528463      32.93332848
Au      46.20667914      35.10317825      33.36226704
Au      45.53004107      25.56178963      39.85729862
Au      50.92497668      28.33534004      37.37806527
Au      47.95799372      34.80067947      35.56231341
Au      43.01995124      31.44784800      32.99047994
Au      42.36485037      25.92470423      33.47020675
Au      43.71669302      34.02079716      34.02732246
Au      47.99853861      26.69567115      40.64034362
Au      44.79878741      24.91908410      34.46677481
Au      46.22865518      29.49263782      34.84658311
Au      46.41803181      31.89767221      41.99852961
Au      46.44999688      27.23240082      36.75042697
62
Properties=species:S:1:pos:R:3 functional=PBE motif=compact pbc="F F F"
Au      46.53071050      30.75354417      32.37598299
Au      44.71212791      31.70372180      39.92060758
Au      45.92119219      24.20249967      37.25603212
Au      42.23838178      29.75360139      30.70534257
Au      39.06511083      27.23070075      37.16868670
Au      40.33752316      27.47390074      39.62129921
Au      44.92636520      34.02508974      35.74497584
Au      39.15846070      30.55802213      34.41226113
Au      44.56059985      31.18288982      34.61893882
Au      39.22147431      32.16134332      39.64828548
Au      41.00484267      25.33427182      37.89953853
Au      47.33731458      32.70802378      35.28295478
Au      49.05507872      28.65790631      38.51105629
Au      43.55971064      33.40344463      38.05835575
Au      42.97787263      33.44870564      33.77925814
Au      42.58393945      25.94410055      40.12342930
Au      38.68848862      29.53572737      38.70823716
Au      40.03835889      25.35635202      35.30810020
Au      46.60045419      26.02197685      35.27478059
Au      48.74546221      31.07917037      37.09645400
Au      45.33338571      25.63152659      39.58180400
Au      38.76331471      27.75769965      34.46934670
Au      42.11168478      23.57032009      35.95208664
Au      44.66413930      24.01886287      34.75196240
Au      43.39337309      23.93992247      38.40979678
Au      47.20971043      30.58506248      39.36785635
Au      46.37180633      29.88487577      36.46661932
Au      43.87419218      30.59665234      37.36390231
Au      48.44834787      28.08225784      35.86287922
Au      42.00982519      32.33917024      40.14850899
Au      43.88390641      31.65117878      31.82508123
Au      38.73401999      31.75095968      36.87526197
Au      45.69562704      33.38265110      33.09549702
Au      41.99885031      28.09217008      37.33480133
Au      45.90900468      30.00056908      41.75865793
Au      41.20593930      30.64727271      38.01260254
Au      41.26451021      31.45942315      32.77368010
Au      41.74433830      27.84415065      41.99530687
Au      40.76089966      33.50160346      37.80431061
Au      40.58803637      32.91156892      35.08556673
Au      44.36106178      27.79210557      41.10355955
Au      40.50268718      30.00493853      40.82190069
Au      44.24161867      28.50628217      35.34955640
Au      48.41110852      32.70527466      32.75434796
Au      39.94087839      26.09071518      32.58010059
Au      44.65414711      26.43918935      33.32602273
Au      48.54681374      30.36509147      34.33293154
Au      46.72950649      28.30004895      33.68681222
Au      41.85955599      30.31949964      35.31533725
Au      42.31432015      34.93353041      36.04825400
Au      43.61304868      25.99141634      36.42451050
Au      44.52384145      28.93150257      32.09986611
Au      46.25968005      32.62757923      37.77766748
Au      47.48559818      26.41164944      37.88661324
Au      37.42496285      29.35182432      36.25250120
Au      43.13027455      30.24901335      41.66849487
Au      41.73075127      27.55449500      34.57830069
Au      42.29295472      24.91899225      33.52722685
Au      46.91072745      27.92180474      40.13114983
Au      42.41463915      27.17342172      31.80703177
Au      44.85016624      27.97682250      38.10008861
Au      40.25306138      28.90946302      32.43104624
62
Properties=species:S:1:pos:R:3 functional=PBE motif=compact pbc="F F F"
Au      49.09067717      30.17075579      39.24938557
Au      41.70307873      32.02124864      33.76741763
Au      43.43990220      27.50700929      40.67313036
Au      48.84886822      27.89342383      40.88593000
Au      46.44571382      26.74162288      32.35399591
Au      44.06151337      30.90995737      32.58465697
Au      44.19315125      31.76031961      37.77854214
Au      42.80430860      34.34941151      37.62886786
Au      45.25995924      35.51724217      38.30317009
Au      47.98263716      34.71074595      38.33108762
Au      50.96388065      29.59012051      34.00796229
Au      42.87889657      32.12198547      41.92917743
Au      45.30747540      28.29939820      34.48191577
Au      43.98295834      33.87771528      40.09060181
Au      41.45769176      32.18746317      36.55172393
Au      46.56140944      34.74367507      34.01935570
Au      41.29832112      29.73007887      35.26918919
Au      44.50851545      29.84867899      41.90018586
Au      41.85938563      32.25912681      39.31909084
Au      50.21862169      32.10365921      34.97296364
Au      49.30928331      27.68383630      38.10007842
Au      41.53925970      27.36280305      36.77236746
Au      45.04039076      29.41839323      39.18169659
Au      44.12195917      33.41425535      33.77420783
Au      48.89709323      33.67195076      32.99964944
Au      44.36827498      35.52147187      35.62365182
Au      45.43974366      31.07144312      35.13391271
Au      50.18064189      29.93242545      36.68824900
Au      47.40077299      26.12302796      39.28564019
Au      44.97692526      25.20745801      40.31604828
Au      43.41712873      25.56878398      35.76522787
Au      45.47558103      25.17112530      37.56101282
Au      46.10838593      27.63117065      41.21461854
Au      41.86917417      34.47696992      35.00238395
Au      46.00400856      25.37938319      34.82346643
Au      48.80553703      30.91206116      32.84089399
Au      44.03622916      28.19237234      31.95493733
Au      46.87390991      30.85574326      37.57518481
Au      48.82428158      34.33153806      35.71384129
Au      46.48348326      29.57380979      32.04947728
Au      46.97377157      36.36398408      36.26091083
Au      47.88935435      32.52923406      40.01924804
Au      48.79980291      28.16152616      32.83947312
Au      42.35147617      27.49182609      34.11490514
Au      48.08545619      25.67974000      36.58952327
Au      48.56850532      25.57188249      33.77330294
Au      41.91973064      29.82284831      40.73371667
Au      46.45241988      32.31044803      32.69505007
Au      41.30972030      29.86116679      38.02941464
Au      43.80355347      29.11845452      36.69363621
Au      46.34235390      27.94392558      37.10300142
Au      49.82539607      27.46135073      35.39549066
Au      47.25897034      30.14530974      41.33114482
Au      40.93988409      27.52018997      39.51720777
Au      49.38967516      32.41395693      37.63564912
Au      41.63005891      29.59815598      32.47160331
Au      46.13108433      33.35709238      36.52513021
Au      45.66775847      32.34716140      41.66443860
Au      46.51521352      34.84499439      40.71132876
Au      43.96333919      25.55997905      32.97742807
Au      42.93379074      25.77801843      38.52428367
Au      47.77341858      29.50384909      35.19894754
62
Properties=species:S:1:pos:R:3 functional=PBE motif=compact pbc="F F F"
Au      43.26024566      33.51986088      39.58329724
Au      43.26036485      26.25371964      32.61864185
Au      50.86465445      31.13076259      38.21554178
Au      48.71117488      32.82709536      38.97697031
Au      47.75703977      31.82585825      32.34686894
Au      45.27077562      30.60500490      32.07147779
Au      45.24959896      30.73701633      34.93508277
Au      41.87395047      26.83651602      37.23227389
Au      41.86469311      28.91107651      39.16525574
Au      42.98019166      28.38462545      41.65783441
Au      41.83932965      34.21297874      37.32514291
Au      47.78677499      29.14293153      41.05063558
Au      44.98771510      31.13526212      39.36750409
Au      43.22174097      26.49912916      39.66913427
Au      45.80392386      25.72717821      33.84756476
Au      44.04131004      32.26106422      37.02918592
Au      47.97920399      27.42974027      33.20602056
Au      46.44512992      28.82042386      38.53731205
Au      43.33709958      24.43552350      37.82248987
Au      41.50175543      31.56114910      38.37938651
Au      47.32115756      34.27813134      37.06794623
Au      48.06592552      24.47485617      37.88968434
[truncated: 1,490,450 more chars]
